# Supplementary material for: Bis(2-amino-4-methyl­pyridinium) bis­(pyridine-2,6-dicarboxyl­ato)cuprate(II)
Source: Acta Crystallogr Sect E Struct Rep Online. 2011 Jan 15;67(Pt 2):m189. doi: 10.1107/S1600536811001139 (PMC3051671; doi:10.1107/S1600536811001139)
Supplement: Supplementary file 1 [file e-67-0m189-sup1.cif]

##############################################################################
###                                                                        ###
###        Electronic paper (Acta Crystallographica Section E)             ###
###                                                                        ###
##############################################################################
#                                                                            #
# This CIF contains the data in a paper accepted for publication in Acta     #
# Crystallographica Section E. It conforms to the requirements of Notes      #
# for Authors for Section E, and has been peer reviewed under the auspices   #
# of the IUCr Commission on Journals.                                        #
#                                                                            #
# Full details of the Crystallographic Information File format               #
# are given in the paper "The Crystallographic Information File (CIF):       #
# a New Standard Archive File for Crystallography" by S. R. Hall, F. H.      #
# Allen and I. D. Brown [Acta Cryst. (1991), A47, 655-685].                  #
#                                                                            #
# The current version of the core CIF dictionary is obtainable from          #
# ftp://ftp.iucr.org/pub/cif_core.dic. The current version number is 2.4.    #
#                                                                            #
# Software is freely available for graphical display of the structure(s) in  #
# this CIF.  For information consult the CIF home page http://www.iucr.org/  #
# cif/home.html                                                              #
#                                                                            #
# This file may be used for bona fide research purposes within the           #
# scientific community so long as proper attribution is given to the journal # 
# article from which it was obtained.                                        #
#                                                                            #
##############################################################################
                                             
data_I
_audit_creation_method     SHELXL-97
_chemical_name_systematic
;
Bis(2-amino-4-methylpyridinium) bis(pyridine-2,6-dicarboxylato)cuprate(II)
;
_chemical_name_common     ?
_chemical_formula_moiety     '2(C6 H9 N2 +), C14 H6 Cu N2 O8 2-'
_chemical_formula_sum     'C26 H24 Cu N6 O8'
_chemical_formula_iupac     '(C6 H9 N2)2 [Cu (C7 H3 N1 O4)2]'
_chemical_formula_weight     612.06
_chemical_melting_point     ?
_symmetry_cell_setting     monoclinic
_symmetry_space_group_name_H-M     'C 2/c'
_symmetry_space_group_name_Hall     '-C 2yc'
loop_
    _symmetry_equiv_pos_as_xyz
    'x, y, z'
    '-x, y, -z+1/2'
    'x+1/2, y+1/2, z'
    '-x+1/2, y+1/2, -z+1/2'
    '-x, -y, -z'
    'x, -y, z-1/2'
    '-x+1/2, -y+1/2, -z'
    'x+1/2, -y+1/2, z-1/2'
_cell_length_a     24.034(5)
_cell_length_b     14.231(3)
_cell_length_c     7.9780(16)
_cell_angle_alpha     90.00
_cell_angle_beta     107.01(3)
_cell_angle_gamma     90.00
_cell_volume     2609.3(10)
_cell_formula_units_Z     4
_cell_measurement_reflns_used     3509
_cell_measurement_theta_min     2.86
_cell_measurement_theta_max     29.18
_cell_measurement_temperature     298(2)
_exptl_crystal_description     needle
_exptl_crystal_colour     blue
_exptl_crystal_size_max     0.45
_exptl_crystal_size_mid     0.15
_exptl_crystal_size_min     0.1
_exptl_crystal_density_diffrn     1.558
_exptl_crystal_density_meas     ?
_exptl_crystal_density_method     'not measured'
_exptl_crystal_F_000     1260
_exptl_absorpt_coefficient_mu     0.9
_exptl_absorpt_correction_type     numerical
_exptl_absorpt_process_details
           '[shape of crystal determined optically (X-RED32, Stoe & Cie, 2005)]'
_exptl_absorpt_correction_T_min     0.743
_exptl_absorpt_correction_T_max     0.846
_exptl_special_details
;
;
_diffrn_ambient_temperature     298(2)
_diffrn_radiation_type     MoK\a
_diffrn_radiation_wavelength     0.71073
_diffrn_radiation_source     'fine-focus sealed tube'
_diffrn_radiation_monochromator     graphite
_diffrn_measurement_device_type     'Stoe IPDS II'
_diffrn_measurement_method     'rotation method'
_diffrn_detector_area_resol_mean     '0.15 mm'
_diffrn_reflns_number     8829
_diffrn_reflns_av_R_equivalents     0.0610
_diffrn_reflns_av_sigmaI/netI     0.0475
_diffrn_reflns_theta_min     2.86
_diffrn_reflns_theta_max     29.18
_diffrn_reflns_theta_full     29.18
_diffrn_measured_fraction_theta_max     0.992
_diffrn_measured_fraction_theta_full     0.992
_diffrn_reflns_limit_h_min     -30
_diffrn_reflns_limit_h_max     32
_diffrn_reflns_limit_k_min     -19
_diffrn_reflns_limit_k_max     16
_diffrn_reflns_limit_l_min     -10
_diffrn_reflns_limit_l_max     10
_diffrn_standards_interval_count     ?
_diffrn_standards_interval_time     ?
_diffrn_standards_decay_%     ?
_refine_special_details
;
Refinement of <i>F</i>^2^ against ALL reflections. The weighted <i>R</i>-factor
<i>wR</i> and goodness of fit <i>S</i> are based on <i>F</i>^2^, conventional
<i>R</i>-factors <i>R</i> are based on <i>F</i>, with <i>F</i> set to zero for
negative <i>F</i>^2^. The threshold expression of <i>F</i>^2^ >
\s(<i>F</i>^2^) is used only for calculating <i>R</i>-factors(gt) <i>etc</i>.
and is not relevant to the choice of reflections for refinement.
<i>R</i>-factors based on <i>F</i>^2^ are statistically about twice as large
as those based on <i>F</i>, and <i>R</i>- factors based on ALL data will be
even larger.
;
_reflns_number_total     3509
_reflns_number_gt     2785
_reflns_threshold_expression     I>2\s(I)
_refine_ls_structure_factor_coef     Fsqd
_refine_ls_matrix_type     full
_refine_ls_R_factor_all     0.0809
_refine_ls_R_factor_gt     0.0569
_refine_ls_wR_factor_gt     0.1083
_refine_ls_wR_factor_ref     0.1185
_refine_ls_goodness_of_fit_ref     1.151
_refine_ls_restrained_S_all     1.151
_refine_ls_number_reflns     3509
_refine_ls_number_parameters     201
_refine_ls_number_restraints     0
_refine_ls_hydrogen_treatment     mixed
_refine_ls_weighting_scheme     calc
_refine_ls_weighting_details
         'calc w=1/[\s^2^(Fo^2^)+(0.0336P)^2^+5.0605P] where P=(Fo^2^+2Fc^2^)/3'
_atom_sites_solution_hydrogens     geom
_atom_sites_solution_primary     direct
_atom_sites_solution_secondary     difmap
_refine_ls_shift/su_max     0.000
_refine_ls_shift/su_mean     0.000
_refine_diff_density_max     0.385
_refine_diff_density_min     -0.304
_refine_ls_extinction_method     none
_refine_ls_extinction_coef     ?
loop_
    _atom_type_symbol
    _atom_type_description
    _atom_type_scat_dispersion_real
    _atom_type_scat_dispersion_imag
    _atom_type_scat_source
    'C' 'C' 0.0033 0.0016
                         'International Tables Vol C Tables 4.2.6.8 and 6.1.1.4'
    'H' 'H' 0.0000 0.0000
                         'International Tables Vol C Tables 4.2.6.8 and 6.1.1.4'
    'N' 'N' 0.0061 0.0033
                         'International Tables Vol C Tables 4.2.6.8 and 6.1.1.4'
    'O' 'O' 0.0106 0.0060
                         'International Tables Vol C Tables 4.2.6.8 and 6.1.1.4'
    'Cu' 'Cu' 0.3201 1.2651
                         'International Tables Vol C Tables 4.2.6.8 and 6.1.1.4'
_computing_data_collection     'X-AREA (Stoe & Cie, 2005)'
_computing_cell_refinement     'X-AREA (Stoe & Cie, 2005)'
_computing_data_reduction     'X-AREA (Stoe & Cie, 2005)'
_computing_structure_solution     'SHELXS97 (Sheldrick, 2008)'
_computing_structure_refinement     'SHELXL97 (Sheldrick, 2008)'
_computing_molecular_graphics     'ORTEP-3 for Windows (Farrugia, 1997)'
_computing_publication_material     'WinGX (Farrugia, 1999)'
loop_
    _atom_site_type_symbol
    _atom_site_label
    _atom_site_fract_x
    _atom_site_fract_y
    _atom_site_fract_z
    _atom_site_U_iso_or_equiv
    _atom_site_adp_type
    _atom_site_calc_flag
    _atom_site_refinement_flags
    _atom_site_occupancy
    _atom_site_disorder_assembly
    _atom_site_disorder_group
    C C2 0.04362(14) 0.1040(2) 0.8614(4) 0.0350(6) Uani d . 1 . .
    O O2 0.13708(12) 0.1246(2) 1.0589(3) 0.0592(7) Uani d . 1 . .
    O O1 0.07172(11) 0.23932(17) 1.0341(3) 0.0475(6) Uani d . 1 . .
    C C7 0.04400(13) 0.5659(2) 0.7068(4) 0.0338(6) Uani d . 1 . .
    H H7 0.0734 0.5980 0.6770 0.041 Uiso calc R 1 . .
    C C8 0.0000 0.6143(3) 0.7500 0.0359(9) Uani d S 1 . .
    H H8 0.0000 0.6796 0.7500 0.043 Uiso calc SR 1 . .
    Cu Cu1 0.0000 0.29007(3) 0.7500 0.02835(14) Uani d S 1 . .
    N N2 0.0000 0.4244(2) 0.7500 0.0266(6) Uani d S 1 . .
    N N4 0.11686(12) 0.2123(2) 0.4309(4) 0.0461(7) Uani d . 1 . .
    O O3 0.07121(9) 0.31454(14) 0.6690(3) 0.0370(5) Uani d . 1 . .
    N N3 0.19892(12) 0.14346(19) 0.3935(4) 0.0388(6) Uani d . 1 . .
    N N1 0.0000 0.1521(2) 0.7500 0.0318(7) Uani d S 1 . .
    C C9 0.17056(13) 0.1785(2) 0.5020(4) 0.0345(6) Uani d . 1 . .
    C C11 0.25320(16) 0.1393(2) 0.7462(4) 0.0444(7) Uani d . 1 . .
    C C10 0.19805(15) 0.1743(2) 0.6831(4) 0.0420(7) Uani d . 1 . .
    H H10 0.1786 0.1957 0.7608 0.050 Uiso calc R 1 . .
    O O4 0.12832(10) 0.43226(18) 0.6314(3) 0.0493(6) Uani d . 1 . .
    C C6 0.04298(11) 0.46879(19) 0.7094(3) 0.0272(5) Uani d . 1 . .
    C C5 0.08574(12) 0.4019(2) 0.6666(4) 0.0320(6) Uani d . 1 . .
    C C13 0.28131(16) 0.1052(3) 0.6265(5) 0.0516(9) Uani d . 1 . .
    H H13 0.3188 0.0808 0.6665 0.062 Uiso calc R 1 . .
    C C14 0.25339(15) 0.1082(3) 0.4529(5) 0.0485(8) Uani d . 1 . .
    H H14 0.2719 0.0859 0.3734 0.058 Uiso calc R 1 . .
    C C12 0.2851(2) 0.1384(3) 0.9394(5) 0.0679(12) Uani d . 1 . .
    H H12A 0.3097 0.1927 0.9684 0.102 Uiso calc R 1 . .
    H H12B 0.3084 0.0826 0.9675 0.102 Uiso calc R 1 . .
    H H12C 0.2574 0.1393 1.0052 0.102 Uiso calc R 1 . .
    C C1 0.08860(15) 0.1616(2) 0.9957(4) 0.0395(7) Uani d . 1 . .
    C C3 0.04539(18) 0.0064(2) 0.8605(5) 0.0485(8) Uani d . 1 . .
    H H3 0.0770 -0.0255 0.9339 0.058 Uiso calc R 1 . .
    C C4 0.0000 -0.0425(3) 0.7500 0.0591(15) Uani d S 1 . .
    H H4 0.0000 -0.1079 0.7500 0.071 Uiso calc SR 1 . .
    H H3A 0.1810(18) 0.148(3) 0.275(5) 0.057(11) Uiso d . 1 . .
    H H4B 0.1012(19) 0.245(3) 0.501(6) 0.062(12) Uiso d . 1 . .
    H H4A 0.108(2) 0.225(3) 0.322(7) 0.074(15) Uiso d . 1 . .
loop_
    _atom_site_aniso_label
    _atom_site_aniso_U_11
    _atom_site_aniso_U_22
    _atom_site_aniso_U_33
    _atom_site_aniso_U_12
    _atom_site_aniso_U_13
    _atom_site_aniso_U_23
    C2 0.0432(17) 0.0305(14) 0.0316(14) 0.0044(12) 0.0116(13) -0.0005(11)
    O2 0.0498(15) 0.0694(18) 0.0477(14) 0.0226(13) -0.0024(12) -0.0063(12)
    O1 0.0519(14) 0.0415(13) 0.0427(12) 0.0065(11) 0.0036(11) -0.0087(10)
    C7 0.0291(14) 0.0305(14) 0.0372(14) -0.0073(11) 0.0026(12) 0.0014(11)
    C8 0.033(2) 0.0240(18) 0.042(2) 0.000 -0.0011(18) 0.000
    Cu1 0.0325(3) 0.0218(2) 0.0336(2) 0.000 0.01408(19) 0.000
    N2 0.0261(16) 0.0261(15) 0.0273(15) 0.000 0.0072(13) 0.000
    N4 0.0400(14) 0.0526(17) 0.0444(15) 0.0111(14) 0.0100(12) -0.0122(15)
    O3 0.0376(11) 0.0338(11) 0.0444(11) 0.0037(9) 0.0193(10) -0.0036(9)
    N3 0.0367(14) 0.0414(14) 0.0378(13) 0.0074(11) 0.0102(11) -0.0009(11)
    N1 0.042(2) 0.0233(15) 0.0304(16) 0.000 0.0112(15) 0.000
    C9 0.0320(14) 0.0303(13) 0.0410(15) -0.0003(11) 0.0104(12) -0.0066(11)
    C11 0.0478(18) 0.0351(16) 0.0440(17) -0.0024(14) 0.0033(14) -0.0012(14)
    C10 0.0445(18) 0.0415(16) 0.0399(16) 0.0009(14) 0.0120(14) -0.0061(13)
    O4 0.0357(12) 0.0546(14) 0.0658(15) -0.0093(11) 0.0279(12) -0.0084(12)
    C6 0.0249(13) 0.0304(13) 0.0254(11) -0.0025(10) 0.0059(10) -0.0004(10)
    C5 0.0304(14) 0.0357(14) 0.0305(13) -0.0020(11) 0.0098(11) -0.0030(11)
    C13 0.0375(18) 0.049(2) 0.062(2) 0.0101(15) 0.0032(16) -0.0013(16)
    C14 0.0394(18) 0.051(2) 0.058(2) 0.0144(15) 0.0181(16) -0.0010(16)
    C12 0.080(3) 0.058(2) 0.049(2) 0.000(2) -0.008(2) 0.0008(18)
    C1 0.0470(18) 0.0404(17) 0.0294(14) 0.0049(14) 0.0086(13) -0.0005(12)
    C3 0.065(2) 0.0306(15) 0.0484(18) 0.0147(15) 0.0148(17) 0.0050(13)
    C4 0.088(4) 0.022(2) 0.067(3) 0.000 0.022(3) 0.000
_geom_special_details
;
All e.s.d.'s (except the e.s.d. in the dihedral angle between two l.s. planes)
are estimated using the full covariance matrix. The cell e.s.d.'s are taken
into account individually in the estimation of e.s.d.'s in distances, angles
and torsion angles; correlations between e.s.d.'s in cell parameters are only
used when they are defined by crystal symmetry. An approximate (isotropic)
treatment of cell e.s.d.'s is used for estimating e.s.d.'s involving l.s.
planes.
;
loop_
    _geom_bond_atom_site_label_1
    _geom_bond_atom_site_label_2
    _geom_bond_site_symmetry_2
    _geom_bond_distance
    _geom_bond_publ_flag
    C2 N1 . 1.346(3) ?
    C2 C3 . 1.390(4) ?
    C2 C1 . 1.520(4) ?
    O2 C1 . 1.243(4) ?
    O1 C1 . 1.246(4) ?
    C7 C6 . 1.382(4) ?
    C7 C8 . 1.387(4) ?
    C7 H7 . 0.9300 ?
    C8 C7 2_556 1.387(4) ?
    C8 H8 . 0.9300 ?
    Cu1 N2 . 1.911(3) ?
    Cu1 N1 . 1.964(3) ?
    Cu1 O3 . 2.029(2) ?
    Cu1 O3 2_556 2.029(2) ?
    N2 C6 . 1.330(3) ?
    N2 C6 2_556 1.330(3) ?
    N4 C9 . 1.338(4) ?
    N4 H4B . 0.89(5) ?
    N4 H4A . 0.85(5) ?
    O3 C5 . 1.292(4) ?
    N3 C9 . 1.344(4) ?
    N3 C14 . 1.351(4) ?
    N3 H3A . 0.92(4) ?
    N1 C2 2_556 1.346(3) ?
    C9 C10 . 1.403(4) ?
    C11 C10 . 1.367(5) ?
    C11 C13 . 1.407(5) ?
    C11 C12 . 1.507(5) ?
    C10 H10 . 0.9300 ?
    O4 C5 . 1.217(3) ?
    C6 C5 . 1.511(4) ?
    C13 C14 . 1.352(5) ?
    C13 H13 . 0.9300 ?
    C14 H14 . 0.9300 ?
    C12 H12A . 0.9600 ?
    C12 H12B . 0.9600 ?
    C12 H12C . 0.9600 ?
    C3 C4 . 1.374(5) ?
    C3 H3 . 0.9300 ?
    C4 C3 2_556 1.374(5) ?
    C4 H4 . 0.9300 ?
loop_
    _geom_angle_atom_site_label_1
    _geom_angle_atom_site_label_2
    _geom_angle_atom_site_label_3
    _geom_angle_site_symmetry_1
    _geom_angle_site_symmetry_3
    _geom_angle
    _geom_angle_publ_flag
    N1 C2 C3 . . 121.6(3) ?
    N1 C2 C1 . . 116.5(3) ?
    C3 C2 C1 . . 121.8(3) ?
    C6 C7 C8 . . 118.3(3) ?
    C6 C7 H7 . . 120.8 ?
    C8 C7 H7 . . 120.8 ?
    C7 C8 C7 2_556 . 120.5(4) ?
    C7 C8 H8 2_556 . 119.8 ?
    C7 C8 H8 . . 119.8 ?
    N2 Cu1 N1 . . 180.0000(10)
                             ?
    N2 Cu1 O3 . . 80.12(6) ?
    N1 Cu1 O3 . . 99.88(6) ?
    N2 Cu1 O3 . 2_556 80.12(6) ?
    N1 Cu1 O3 . 2_556 99.88(6) ?
    O3 Cu1 O3 . 2_556 160.24(12) ?
    C6 N2 C6 . 2_556 123.2(3) ?
    C6 N2 Cu1 . . 118.39(17) ?
    C6 N2 Cu1 2_556 . 118.39(17) ?
    C9 N4 H4B . . 117(3) ?
    C9 N4 H4A . . 116(3) ?
    H4B N4 H4A . . 120(4) ?
    C5 O3 Cu1 . . 115.23(17) ?
    C9 N3 C14 . . 122.2(3) ?
    C9 N3 H3A . . 118(3) ?
    C14 N3 H3A . . 120(3) ?
    C2 N1 C2 2_556 . 118.9(4) ?
    C2 N1 Cu1 2_556 . 120.56(18) ?
    C2 N1 Cu1 . . 120.56(18) ?
    N4 C9 N3 . . 118.0(3) ?
    N4 C9 C10 . . 123.8(3) ?
    N3 C9 C10 . . 118.2(3) ?
    C10 C11 C13 . . 118.8(3) ?
    C10 C11 C12 . . 121.8(3) ?
    C13 C11 C12 . . 119.3(3) ?
    C11 C10 C9 . . 120.5(3) ?
    C11 C10 H10 . . 119.7 ?
    C9 C10 H10 . . 119.7 ?
    N2 C6 C7 . . 119.8(3) ?
    N2 C6 C5 . . 112.5(2) ?
    C7 C6 C5 . . 127.6(3) ?
    O4 C5 O3 . . 126.4(3) ?
    O4 C5 C6 . . 120.1(3) ?
    O3 C5 C6 . . 113.5(2) ?
    C14 C13 C11 . . 119.4(3) ?
    C14 C13 H13 . . 120.3 ?
    C11 C13 H13 . . 120.3 ?
    N3 C14 C13 . . 120.7(3) ?
    N3 C14 H14 . . 119.6 ?
    C13 C14 H14 . . 119.6 ?
    C11 C12 H12A . . 109.5 ?
    C11 C12 H12B . . 109.5 ?
    H12A C12 H12B . . 109.5 ?
    C11 C12 H12C . . 109.5 ?
    H12A C12 H12C . . 109.5 ?
    H12B C12 H12C . . 109.5 ?
    O2 C1 O1 . . 127.6(3) ?
    O2 C1 C2 . . 116.4(3) ?
    O1 C1 C2 . . 115.9(3) ?
    C4 C3 C2 . . 119.3(3) ?
    C4 C3 H3 . . 120.3 ?
    C2 C3 H3 . . 120.3 ?
    C3 C4 C3 2_556 . 119.2(4) ?
    C3 C4 H4 2_556 . 120.4 ?
    C3 C4 H4 . . 120.4 ?
loop_
    _geom_torsion_atom_site_label_1
    _geom_torsion_atom_site_label_2
    _geom_torsion_atom_site_label_3
    _geom_torsion_atom_site_label_4
    _geom_torsion_site_symmetry_1
    _geom_torsion_site_symmetry_2
    _geom_torsion_site_symmetry_3
    _geom_torsion_site_symmetry_4
    _geom_torsion
    _geom_torsion_publ_flag
    C6 C7 C8 C7 . . . 2_556 -0.48(18) ?
    O3 Cu1 N2 C6 . . . . -2.65(14) ?
    O3 Cu1 N2 C6 2_556 . . . 177.35(14) ?
    O3 Cu1 N2 C6 . . . 2_556 177.35(14) ?
    O3 Cu1 N2 C6 2_556 . . 2_556 -2.65(14) ?
    N2 Cu1 O3 C5 . . . . 4.56(19) ?
    N1 Cu1 O3 C5 . . . . -175.44(19) ?
    O3 Cu1 O3 C5 2_556 . . . 4.56(19) ?
    C3 C2 N1 C2 . . . 2_556 1.8(2) ?
    C1 C2 N1 C2 . . . 2_556 -174.4(3) ?
    C3 C2 N1 Cu1 . . . . -178.2(2) ?
    C1 C2 N1 Cu1 . . . . 5.6(3) ?
    O3 Cu1 N1 C2 . . . 2_556 -114.82(16) ?
    O3 Cu1 N1 C2 2_556 . . 2_556 65.18(16) ?
    O3 Cu1 N1 C2 . . . . 65.18(16) ?
    O3 Cu1 N1 C2 2_556 . . . -114.82(16) ?
    C14 N3 C9 N4 . . . . 179.6(3) ?
    C14 N3 C9 C10 . . . . -2.6(5) ?
    C13 C11 C10 C9 . . . . -1.6(5) ?
    C12 C11 C10 C9 . . . . 176.8(3) ?
    N4 C9 C10 C11 . . . . -179.6(3) ?
    N3 C9 C10 C11 . . . . 2.7(5) ?
    C6 N2 C6 C7 2_556 . . . -0.50(19) ?
    Cu1 N2 C6 C7 . . . . 179.50(19) ?
    C6 N2 C6 C5 2_556 . . . -179.4(2) ?
    Cu1 N2 C6 C5 . . . . 0.6(2) ?
    C8 C7 C6 N2 . . . . 1.0(4) ?
    C8 C7 C6 C5 . . . . 179.7(2) ?
    Cu1 O3 C5 O4 . . . . 176.0(3) ?
    Cu1 O3 C5 C6 . . . . -5.4(3) ?
    N2 C6 C5 O4 . . . . -178.1(2) ?
    C7 C6 C5 O4 . . . . 3.2(5) ?
    N2 C6 C5 O3 . . . . 3.2(3) ?
    C7 C6 C5 O3 . . . . -175.5(3) ?
    C10 C11 C13 C14 . . . . 0.3(5) ?
    C12 C11 C13 C14 . . . . -178.2(4) ?
    C9 N3 C14 C13 . . . . 1.3(5) ?
    C11 C13 C14 N3 . . . . -0.1(6) ?
    N1 C2 C1 O2 . . . . -157.6(3) ?
    C3 C2 C1 O2 . . . . 26.2(5) ?
    N1 C2 C1 O1 . . . . 24.9(4) ?
    C3 C2 C1 O1 . . . . -151.3(3) ?
    N1 C2 C3 C4 . . . . -3.6(5) ?
    C1 C2 C3 C4 . . . . 172.4(3) ?
    C2 C3 C4 C3 . . . 2_556 1.7(2) ?
loop_
    _geom_hbond_atom_site_label_D
    _geom_hbond_atom_site_label_H
    _geom_hbond_atom_site_label_A
    _geom_hbond_site_symmetry_A
    _geom_hbond_distance_DH
    _geom_hbond_distance_HA
    _geom_hbond_distance_DA
    _geom_hbond_angle_DHA
    _geom_hbond_publ_flag
    N3 H3A O2 1_554 0.92(4) 1.77(4) 2.662(4) 163(4) yes
    N4 H4A O1 1_554 0.85(5) 2.22(5) 3.056(4) 170(4) yes
    N4 H4B O3 . 0.89(5) 1.97(5) 2.854(4) 176(4) yes
    C7 H7 O1 6_565 0.93 2.58 3.250(4) 130 yes
    C14 H14 O4 7_556 0.93 2.42 3.160(4) 136 yes
data_global
_journal_date_recd_electronic     2010-12-25
_journal_date_accepted     2011-01-08
_journal_name_full     'Acta Crystallographica, Section E'
_journal_year     2011
_journal_volume     67
_journal_issue      2
_journal_page_first     m189
_journal_page_last     m189
_journal_paper_category     QM
_journal_coeditor_code     BT5449
_publ_contact_author_name     'Hossein Aghabozorg'
_publ_contact_author_address
;
Faculty of Chemistry, Islamic Azad University, North Tehran Branch, Tehran, Iran
;
_publ_contact_author_email     'haghabozorg@yahoo.com'
_publ_contact_author_fax     '+9821-88820993'
_publ_contact_author_phone     '+9821-88848949'
_publ_section_title
;
Bis(2-amino-4-methylpyridinium) bis(pyridine-2,6-dicarboxylato)cuprate(II)
;
loop_
    _publ_author_name
    _publ_author_footnote
    _publ_author_address
    'Aghabozorg, Hossein' .
;
Faculty of Chemistry, Islamic Azad University, North Tehran Branch, Tehran, Iran
;
    'Mofidi Rouchi, Azadeh' .
;
Faculty of Chemistry, Islamic Azad University, North Tehran Branch, Tehran, Iran
;
    'Notash, Behrouz' .
;
Department of Chemistry, Shahid Beheshti University, G. C., Evin, Tehran
1983963113, Iran
;
    'Mirzaei, Masoud' .
;
Department of Chemistry, School of Sciences, Ferdowsi University of Mashhad,
Mashhad 917791436, Iran
;
