# Supplementary material for: Bis(2-amino-4-methyl­pyridinium) bis­(pyridine-2,6-dicarboxyl­ato)cuprate(II)
Source: Acta Crystallogr Sect E Struct Rep Online. 2011 Jan 15;67(Pt 2):m189. doi: 10.1107/S1600536811001139 (PMC3051671; doi:10.1107/S1600536811001139)
Supplement: Supplementary file 2 [file e-67-0m189-Isup2.hkl]

# 
# h,k,l, Fc-squared, Fo-squared, sigma(Fo-squared) and status flag 
# 
data_I
_shelx_title ' KHC71-2H in C2/c' 
_shelx_refln_list_code          4 
_shelx_F_calc_maximum      241.45 
_exptl_crystal_F_000      1272.00 
_reflns_d_resolution_high  0.7290 
 
loop_ 
 _symmetry_equiv_pos_as_xyz 
 'x, y, z' 
 '-x, y, -z+1/2' 
 'x+1/2, y+1/2, z' 
 '-x+1/2, y+1/2, -z+1/2' 
 '-x, -y, -z' 
 'x, -y, z-1/2' 
 '-x+1/2, -y+1/2, -z' 
 'x+1/2, -y+1/2, z-1/2' 
 
_cell_length_a    24.0340 
_cell_length_b    14.2309 
_cell_length_c     7.9780 
_cell_angle_alpha  90.000 
_cell_angle_beta  107.015 
_cell_angle_gamma  90.000 
 
_shelx_F_squared_multiplier     1.000 
 
loop_ 
 _refln_index_h 
 _refln_index_k 
 _refln_index_l 
 _refln_F_squared_calc 
 _refln_F_squared_meas 
 _refln_F_squared_sigma 
 _refln_observed_status 
   6   0   0       80.37      140.02    103.43 o 
   8   0   0     4443.90     4759.00     92.06 o 
  10   0   0     6962.16     5912.56     88.01 o 
  12   0   0     2865.77     2521.56     72.67 o 
  14   0   0    11212.61     9803.82     90.30 o 
  16   0   0    15140.21    14964.83     99.73 o 
  18   0   0      872.53      929.63     64.88 o 
  20   0   0     3130.54     2779.22     67.23 o 
  22   0   0     3205.14     3064.99     66.11 o 
  24   0   0     8367.53     8015.19     68.63 o 
  26   0   0     1395.93     1296.74     61.49 o 
  28   0   0      931.25      979.70     61.37 o 
  30   0   0      298.62      335.83     68.61 o 
   3   1   0     2947.64     2856.93    122.62 o 
   5   1   0      197.16      269.46    110.97 o 
   7   1   0      799.54      827.38     86.78 o 
   9   1   0     4751.35     4703.60     88.48 o 
  11   1   0      515.92      671.50     66.76 o 
  13   1   0     2471.30     2913.14     94.46 o 
  15   1   0       63.54       24.68     43.84 o 
  17   1   0      737.54      760.87     45.13 o 
  19   1   0       15.57       61.28     43.72 o 
  21   1   0       15.79      -38.69     69.34 o 
  23   1   0      981.72      956.74    107.60 o 
  25   1   0      240.23      258.83     47.66 o 
  27   1   0      178.70      154.55     39.74 o 
  29   1   0        6.17       61.67     41.53 o 
  31   1   0        6.01       36.71     30.30 o 
   0   2   0    16053.40    15449.29    163.56 o 
   2   2   0       44.26       40.52     90.49 o 
   4   2   0      499.86      547.34    130.48 o 
   6   2   0      540.79      416.72    105.07 o 
   8   2   0      329.57      165.02     66.78 o 
  10   2   0    20127.26    20962.76    141.54 o 
  12   2   0    17651.69    18028.94    132.75 o 
  14   2   0     7609.65     7582.26     90.30 o 
  16   2   0     4388.12     4393.29     58.38 o 
  18   2   0     1105.82      923.82     45.81 o 
  20   2   0       45.30       52.25     71.46 o 
  22   2   0      365.33      409.82     81.76 o 
  24   2   0        9.16      131.90     43.49 o 
  26   2   0      314.08      335.23     43.25 o 
  28   2   0      349.36      386.51     41.50 o 
  30   2   0      364.33      391.26     31.73 o 
   1   3   0      549.71      641.59     62.37 o 
   5   3   0     2610.80     2398.30    108.33 o 
   7   3   0      101.42      144.21     46.16 o 
   9   3   0     3615.27     3702.27     64.00 o 
  11   3   0      948.55      780.95     50.86 o 
  13   3   0    13882.50    14202.33    114.19 o 
  15   3   0      916.88      787.62     65.53 o 
  17   3   0     1800.10     1536.38     70.83 o 
  19   3   0      521.56      537.76     43.66 o 
  21   3   0       20.46       71.36     39.18 o 
  23   3   0       52.64       40.06     39.90 o 
  25   3   0        5.66        7.81     44.10 o 
  27   3   0      515.67      451.91     36.14 o 
  29   3   0      153.64      160.16     30.66 o 
  31   3   0       57.96       40.18     33.38 o 
   0   4   0    29006.76    33250.50    172.93 o 
   2   4   0    50608.17    52308.56    213.57 o 
   4   4   0     1832.68     1906.22     81.22 o 
   6   4   0     1095.59      978.94     68.81 o 
   8   4   0      649.76      857.94     51.80 o 
  10   4   0       47.77       59.66     51.18 o 
  12   4   0      161.00       96.48     45.07 o 
  14   4   0        5.97      -24.98     61.22 o 
  16   4   0      458.26      383.89     62.36 o 
  18   4   0     3056.08     2894.18     85.09 o 
  20   4   0       54.85       38.64     42.84 o 
  22   4   0        4.08      -43.07     43.07 o 
  24   4   0       32.54       85.95     38.45 o 
  26   4   0      586.66      657.57     87.69 o 
  28   4   0       37.24       95.81     43.91 o 
  30   4   0       36.54       93.91     41.53 o 
   1   5   0       23.86       35.72     50.76 o 
   3   5   0    20618.17    21117.62    328.63 o 
   5   5   0     2485.96     2279.19     75.54 o 
   7   5   0     9121.16     9341.03    114.13 o 
   9   5   0       21.58       84.59     44.73 o 
  11   5   0     1060.41      913.71     53.02 o 
  13   5   0     2089.97     1699.37     59.19 o 
  15   5   0     3863.64     3782.17     89.30 o 
  17   5   0      629.27      579.74     75.36 o 
  19   5   0      671.28      621.14     70.68 o 
  21   5   0     1076.38     1097.44     92.67 o 
  23   5   0       46.64      103.79     43.06 o 
  25   5   0      106.92       80.42     34.40 o 
  27   5   0      485.07      579.78     47.45 o 
  29   5   0      338.37      290.31     41.78 o 
   0   6   0        9.24      -15.95     65.08 o 
   2   6   0     3077.34     3483.46    114.78 o 
   4   6   0      317.22      289.83     38.13 o 
   6   6   0      859.68      988.54     81.69 o 
   8   6   0     5169.62     5755.91     86.08 o 
  10   6   0      413.35      486.99     46.16 o 
  12   6   0      134.72      178.60     48.65 o 
  14   6   0      250.90      201.99     52.52 o 
  16   6   0      158.94      189.46     86.55 o 
  18   6   0       53.67       46.64     68.16 o 
  20   6   0      192.06      209.85     67.07 o 
  22   6   0      335.93      405.20     65.83 o 
  24   6   0      108.29      113.07     35.31 o 
  26   6   0       17.62      181.56     91.19 o 
  28   6   0       12.84      114.12     40.35 o 
  30   6   0       41.54       52.53     59.82 o 
   1   7   0    27522.31    30414.54    867.67 o 
   3   7   0     5482.68     6076.96     48.26 o 
   5   7   0     8857.52     8357.58     85.03 o 
   7   7   0     7342.76     7549.29     89.30 o 
   9   7   0     2266.66     2197.73     88.25 o 
  11   7   0     3103.27     3302.91     61.86 o 
  13   7   0     2023.10     2141.85     92.26 o 
  15   7   0     6025.37     6003.90    132.64 o 
  17   7   0      506.11      546.23     72.08 o 
  19   7   0      916.83      919.67     85.03 o 
  21   7   0     3137.30     3080.92    103.30 o 
  23   7   0     2070.85     1810.59    187.59 o 
  25   7   0      776.11      655.16     63.96 o 
  27   7   0      179.05      217.49     57.98 o 
  29   7   0      181.10      124.27     29.99 o 
   0   8   0      207.29      204.92     56.19 o 
   2   8   0     4040.61     4076.47    152.99 o 
   4   8   0      261.90      367.95     41.57 o 
   6   8   0     3930.93     3928.49     80.90 o 
  10   8   0     2058.72     2029.06     48.42 o 
  12   8   0      622.10      665.47     53.58 o 
  14   8   0      116.13       87.84     52.74 o 
  16   8   0      673.13      669.15     51.65 o 
  18   8   0     1058.12     1012.78     86.55 o 
  20   8   0       21.57       46.34    100.88 o 
  24   8   0      146.37      302.58     97.67 o 
  26   8   0      159.00      234.89    153.96 o 
  28   8   0        0.84       77.32     48.17 o 
   1   9   0       54.96       69.27     39.37 o 
   3   9   0      699.40      551.27     41.59 o 
   5   9   0    11695.93    11866.55    229.58 o 
   7   9   0      849.18      866.93     42.78 o 
   9   9   0     6410.08     6517.88     72.67 o 
  11   9   0    11978.70    11613.71    108.69 o 
  13   9   0     5952.32     5495.32     82.28 o 
  15   9   0      357.76      337.60     68.26 o 
  17   9   0       91.36       87.81     68.44 o 
  19   9   0      851.89      844.60     40.82 o 
  21   9   0      498.65      523.27     40.64 o 
  23   9   0      193.29      200.81     40.61 o 
  25   9   0       93.40      324.19    163.66 o 
  27   9   0       15.26      -41.57     41.57 o 
   0  10   0     2307.45     2527.07     47.37 o 
   2  10   0     3381.74     3384.05    147.07 o 
   4  10   0     1465.40     1468.18     43.26 o 
   6  10   0      722.16      776.05     42.22 o 
   8  10   0     1432.53     1523.33     58.91 o 
  10  10   0      387.91      356.37     59.00 o 
  12  10   0      916.57      915.81     44.86 o 
  14  10   0      286.45      199.85     43.10 o 
  16  10   0      297.83      405.40     42.30 o 
  18  10   0     1061.11     1146.33    169.44 o 
  20  10   0       83.05      214.91     56.80 o 
  22  10   0      393.00      331.58     39.45 o 
  24  10   0      255.34      268.99     33.21 o 
  26  10   0      136.64      184.57     69.39 o 
   1  11   0       29.43       80.27     40.81 o 
   3  11   0      269.38      316.31     35.82 o 
   5  11   0     2029.57     2111.55    131.79 o 
   7  11   0      375.82      396.33     32.91 o 
   9  11   0       23.01       41.34     56.19 o 
  11  11   0      125.17      130.17     99.74 o 
  13  11   0      612.79      522.02     45.02 o 
  15  11   0      766.18      800.56     70.36 o 
  17  11   0      202.11      213.10     44.24 o 
  19  11   0      472.52      517.45    102.17 o 
  21  11   0      249.52      416.13     56.17 o 
  23  11   0      215.10      251.98     57.58 o 
  25  11   0       65.29      127.64     41.73 o 
   0  12   0     1014.60     1024.26     59.20 o 
   2  12   0      907.43     1105.93     44.12 o 
   4  12   0     2625.03     2702.29     37.36 o 
   6  12   0     2541.19     2434.17     79.93 o 
   8  12   0     5417.20     5337.23    271.83 o 
  10  12   0      858.50     1012.43     40.41 o 
  12  12   0      323.27      330.77     68.20 o 
  14  12   0      678.16      625.89     46.61 o 
  16  12   0     1320.19     1203.57     64.80 o 
  18  12   0      944.62      961.25     44.94 o 
  20  12   0      737.65      834.18     41.69 o 
  22  12   0      180.05      115.27     58.00 o 
  24  12   0       97.88      172.14     58.91 o 
   1  13   0      651.12      696.70     43.22 o 
   3  13   0      333.14      264.51     30.20 o 
   5  13   0        0.57       19.67     37.76 o 
   7  13   0     1029.59     1111.12     39.75 o 
   9  13   0        0.60       92.76    152.68 o 
  11  13   0      151.23      -52.47     52.47 o 
  13  13   0      270.08      244.87     31.50 o 
  15  13   0       82.12       50.47     47.69 o 
  17  13   0        1.50       31.82     41.96 o 
  19  13   0       18.87       84.28     58.34 o 
  21  13   0        0.63      106.86     40.36 o 
  23  13   0       10.56      201.17     58.83 o 
   0  14   0      470.86      548.51     38.92 o 
   2  14   0      652.39      591.10     38.91 o 
   4  14   0     1115.79     1185.26     39.63 o 
   6  14   0     1891.63     1718.29     41.57 o 
   8  14   0     3249.38     3134.61    161.56 o 
  10  14   0      947.47     1053.68     39.29 o 
  12  14   0       39.54       96.50     38.04 o 
  14  14   0      360.55      458.72     49.22 o 
  16  14   0      841.67      858.39     49.69 o 
  18  14   0      325.95      335.41     44.31 o 
  20  14   0      624.46      767.39    285.42 o 
   1  15   0     1163.30     1066.15     38.21 o 
   3  15   0      515.70      519.85     31.20 o 
   5  15   0      470.51      495.90     38.30 o 
   7  15   0      335.44      385.10     98.64 o 
   9  15   0      254.07      251.14     31.49 o 
  11  15   0      340.26      276.00     38.27 o 
  13  15   0      322.38      254.08     35.58 o 
  15  15   0      418.03      418.53     43.82 o 
  17  15   0      441.25      539.12     65.44 o 
  19  15   0       95.43      235.75     71.47 o 
   0  16   0      160.29      219.68     53.60 o 
   2  16   0      391.31      326.42     38.51 o 
   4  16   0      543.58      508.51     35.33 o 
   6  16   0      187.38      286.39     37.54 o 
   8  16   0      572.61      638.53     52.28 o 
  10  16   0      801.29      859.20     61.28 o 
  12  16   0      285.77      288.07     39.29 o 
  14  16   0       83.57       72.41     33.31 o 
  16  16   0        8.89      110.12     45.48 o 
  18  16   0       81.20      207.34     61.34 o 
   1  17   0      704.74      762.93     52.47 o 
   3  17   0      327.20      381.10     46.46 o 
   5  17   0      466.43      410.15     92.24 o 
   7  17   0      195.26      273.51     62.15 o 
   9  17   0       20.03      131.41     39.65 o 
  11  17   0      200.62      124.90     40.47 o 
  13  17   0      181.27      257.48     73.68 o 
  15  17   0       40.51       82.79     46.31 o 
   0  18   0       63.82      -23.09     54.88 o 
   2  18   0       85.78      110.19     39.56 o 
   4  18   0        2.09       47.78     39.11 o 
   6  18   0       33.05        3.27     31.95 o 
   8  18   0       29.93       42.62     33.12 o 
  10  18   0       21.22      -24.75     40.45 o 
  12  18   0        1.34       30.90     59.06 o 
   1  19   0       32.70      130.79     83.75 o 
   3  19   0       21.10      178.04     60.67 o 
   5  19   0      351.83      414.26     96.02 o 
 -31   1   1      339.26      404.10     42.67 o 
 -29   1   1      500.59      561.22     41.56 o 
 -27   1   1      384.12      437.24     54.89 o 
 -25   1   1      912.51     1003.40     41.88 o 
 -23   1   1     2892.98     2886.50     45.36 o 
 -21   1   1      697.45      669.05     42.36 o 
 -19   1   1      284.31      251.56     44.55 o 
 -17   1   1     2504.58     2297.78     48.73 o 
 -15   1   1    15034.99    14962.74    552.95 o 
 -13   1   1     3828.29     3458.85     75.22 o 
 -11   1   1     4285.99     4267.20     71.47 o 
  -9   1   1     2110.36     2094.04     40.00 o 
  -7   1   1     7322.61     6793.41    172.74 o 
  -5   1   1    16844.62    17565.02    703.57 o 
  -3   1   1    51646.39    49994.11   1151.81 o 
  -1   1   1     6976.40     8089.28    324.78 o 
   1   1   1    47698.18    46993.75   1394.62 o 
   3   1   1     6251.31     6287.12     73.56 o 
   5   1   1      419.80      405.53     66.81 o 
   7   1   1     3311.77     3279.59     65.13 o 
  11   1   1    16210.03    14746.17    123.33 o 
  13   1   1     9819.11    10100.31    101.01 o 
  15   1   1      833.64      742.59     64.53 o 
  17   1   1     1705.57     1572.95     83.27 o 
  19   1   1     1783.77     1570.40     44.74 o 
  21   1   1     2052.92     2068.84     52.58 o 
  23   1   1      157.50      209.50     29.28 o 
  25   1   1      878.08      873.93     32.88 o 
  27   1   1      384.40      400.68     31.64 o 
  29   1   1      154.65      182.29     33.18 o 
 -32   2   1       52.43       71.19     43.24 o 
 -30   2   1      188.31      192.92     51.89 o 
 -28   2   1        1.28       50.72     45.98 o 
 -26   2   1      117.22      121.03     40.07 o 
 -24   2   1       23.49       50.71     40.15 o 
 -22   2   1      399.13      387.31     40.61 o 
 -20   2   1      682.23      694.74     36.93 o 
 -18   2   1      196.04      259.81     44.20 o 
 -16   2   1      543.29      456.18     37.16 o 
 -14   2   1     2245.41     2247.56     94.09 o 
 -12   2   1    13473.47    13972.44    472.86 o 
 -10   2   1      995.94      939.63     35.35 o 
  -8   2   1     2314.11     2097.24    109.34 o 
  -6   2   1     9770.29    10354.11    182.84 o 
  -2   2   1      706.66      595.82     57.88 o 
   0   2   1     2438.93     2649.26     95.19 o 
   2   2   1    27362.38    30504.27    276.08 o 
   4   2   1     1001.05      860.29     95.86 o 
   6   2   1     1968.00     2219.57     79.52 o 
   8   2   1     2528.19     2599.37    225.25 o 
  10   2   1     5122.86     5202.41    107.46 o 
  12   2   1      164.68      270.92     72.84 o 
  14   2   1     4712.50     4581.56     98.73 o 
  16   2   1     3091.97     2981.78     75.48 o 
  18   2   1       29.64       95.62     43.24 o 
  20   2   1     1145.68     1128.04     48.43 o 
  22   2   1        7.71       22.01     36.37 o 
  24   2   1      467.03      465.93     29.92 o 
  26   2   1       72.19      112.25     29.90 o 
  28   2   1        6.52       47.88     32.20 o 
  30   2   1       92.24       80.88     33.92 o 
 -31   3   1       22.54       48.82     41.69 o 
 -29   3   1      237.75      260.38     67.73 o 
 -27   3   1      296.33      289.18     44.00 o 
 -25   3   1      107.29       52.56     38.98 o 
 -23   3   1        5.01       20.46     38.38 o 
 -21   3   1      523.31      496.02     54.35 o 
 -19   3   1     1760.69     1622.83     82.10 o 
 -17   3   1     3980.76     3914.62    105.82 o 
 -15   3   1     3809.53     3744.21    328.34 o 
 -13   3   1     4795.07     4592.32    282.48 o 
 -11   3   1      336.70      269.14     36.68 o 
  -9   3   1      205.97      182.79     36.87 o 
  -7   3   1       37.46       78.47     39.41 o 
  -3   3   1      425.69      367.32     71.14 o 
  -1   3   1     4326.65     4627.27     70.21 o 
   1   3   1       17.27       79.28     68.96 o 
   3   3   1     7892.85     7594.88    764.96 o 
   5   3   1     7599.48     7425.32     94.63 o 
   7   3   1     3315.87     3299.41     76.36 o 
   9   3   1     6619.70     7068.05     69.22 o 
  11   3   1     6636.40     6702.46    140.72 o 
  13   3   1     1926.42     1672.51     84.44 o 
  15   3   1      563.20      451.50     88.57 o 
  17   3   1        6.67       64.82     89.09 o 
  19   3   1     1147.78     1206.43     40.26 o 
  21   3   1      330.62      392.51     31.70 o 
  23   3   1      242.06      237.44     30.87 o 
  25   3   1       19.70       41.63     31.13 o 
  27   3   1      346.65      400.61     33.01 o 
  29   3   1      221.43      252.83     36.83 o 
 -30   4   1       60.53      185.57     71.42 o 
 -28   4   1      428.08      433.28     41.34 o 
 -26   4   1     1314.27     1254.68     45.18 o 
 -24   4   1      119.22      109.30     39.93 o 
 -22   4   1        9.53       75.66     39.87 o 
 -20   4   1      595.13      591.29     45.80 o 
 -18   4   1     3124.12     2639.55    136.88 o 
 -16   4   1        9.64       86.24     43.33 o 
 -14   4   1      177.19      144.89     48.68 o 
 -12   4   1     4451.51     4223.88     75.07 o 
 -10   4   1     6611.58     6141.00     74.84 o 
  -8   4   1       69.87      146.91     44.11 o 
  -6   4   1       16.62       58.13     46.44 o 
  -4   4   1     2293.83     2473.15     90.44 o 
  -2   4   1    32390.88    31700.36    135.68 o 
   0   4   1     2185.38     2347.33     47.49 o 
   2   4   1      898.41      917.86     71.91 o 
   4   4   1    20055.40    19829.23    116.65 o 
   6   4   1      595.82      437.55     44.48 o 
   8   4   1      546.50      780.24     64.36 o 
  10   4   1     1067.28     1319.52     60.49 o 
  14   4   1     4289.40     3927.75    136.27 o 
  16   4   1     1706.51     1747.82     99.90 o 
  18   4   1     1497.41     1406.41     46.51 o 
  20   4   1       85.76      108.14     39.52 o 
  22   4   1      534.26      537.50     33.89 o 
  24   4   1       13.18       38.22     29.04 o 
  26   4   1       69.48      150.72     65.14 o 
  28   4   1      387.08      373.30     41.24 o 
 -31   5   1      238.08      238.12     47.19 o 
 -29   5   1       37.82      156.71     44.87 o 
 -27   5   1        8.77       46.14     43.28 o 
 -25   5   1        5.25       24.52     31.97 o 
 -23   5   1       31.33        8.24     31.99 o 
 -21   5   1     1210.09     1137.82     50.45 o 
 -19   5   1      220.92      183.45     33.56 o 
 -17   5   1      365.87      337.08     36.30 o 
 -15   5   1      104.13      136.82     58.49 o 
 -13   5   1      211.78      197.88     69.95 o 
 -11   5   1     2287.46     2286.10     66.00 o 
  -9   5   1      335.49      376.99     42.91 o 
  -7   5   1    13343.27    13562.57    793.04 o 
  -5   5   1     7700.01     8078.01    339.41 o 
  -3   5   1     2572.16     2756.95     84.85 o 
  -1   5   1       51.56       56.84     39.73 o 
   1   5   1      609.93      584.97     49.28 o 
   3   5   1       54.22      106.42     67.93 o 
   5   5   1      181.48      266.10     39.97 o 
   7   5   1      451.24      606.04     41.23 o 
   9   5   1     8929.46     9766.93     70.15 o 
  11   5   1      483.00      357.69     58.14 o 
  13   5   1       27.04       29.53     43.15 o 
  15   5   1      570.56      608.26     43.74 o 
  17   5   1        1.52      131.45     58.08 o 
  19   5   1        0.91      118.46     54.71 o 
  21   5   1        7.40       -3.66     54.91 o 
  23   5   1      576.56      499.76    150.33 o 
  25   5   1      221.16       97.15     40.06 o 
  27   5   1        3.29       49.42     40.22 o 
  29   5   1       41.53       33.57     59.27 o 
 -30   6   1      390.11      388.38     47.30 o 
 -28   6   1     1089.68     1178.25     85.38 o 
 -26   6   1     1036.48     1058.62     45.38 o 
 -24   6   1     2150.55     2187.24    119.99 o 
 -22   6   1      773.11      697.35     43.28 o 
 -20   6   1      535.71      580.92     34.33 o 
 -18   6   1     4154.20     3835.77    289.85 o 
 -16   6   1     2513.61     2577.02     79.11 o 
 -14   6   1     6175.02     5972.35     79.64 o 
 -12   6   1     5234.11     4952.54     75.72 o 
 -10   6   1     8231.89     8383.95     60.50 o 
  -8   6   1    18028.45    18075.19    847.91 o 
  -6   6   1      109.16      126.76     40.84 o 
  -4   6   1    14821.82    14963.74    908.78 o 
  -2   6   1    29088.07    31051.46    941.96 o 
   0   6   1    30032.59    32454.74    451.17 o 
   2   6   1     9408.36     9983.77    201.06 o 
   4   6   1    16319.93    17896.89     89.36 o 
   6   6   1    11230.71    10916.50     70.13 o 
   8   6   1     7598.28     8368.10    263.84 o 
  10   6   1      972.09      853.32     60.14 o 
  12   6   1     3624.22     3864.85     67.69 o 
  14   6   1     2357.44     2478.99     64.01 o 
  16   6   1     5255.04     4864.29     68.57 o 
  18   6   1     3340.93     3473.80     50.07 o 
  20   6   1     1252.55     1254.75     43.28 o 
  22   6   1      813.81      840.97     42.46 o 
  24   6   1      673.22      688.41     33.49 o 
  26   6   1      464.74      582.06     41.23 o 
  28   6   1      647.08      659.74     42.85 o 
 -29   7   1      130.04      134.39     37.95 o 
 -27   7   1      191.26      213.14     35.98 o 
 -25   7   1      188.63      254.32     43.04 o 
 -23   7   1       98.26       92.27     58.20 o 
 -21   7   1       10.42      100.38     42.15 o 
 -19   7   1      160.21      145.24     31.92 o 
 -17   7   1       38.12       39.81     43.44 o 
 -15   7   1     2070.31     2130.68     78.24 o 
 -13   7   1     1709.10     1813.05     75.66 o 
 -11   7   1      191.61      315.95     57.27 o 
  -9   7   1      323.41      312.74     40.77 o 
  -7   7   1     4389.22     4666.56     51.08 o 
  -5   7   1     2368.17     2225.24    103.65 o 
  -3   7   1     4214.13     4910.68    117.41 o 
  -1   7   1      984.79     1050.12     80.08 o 
   1   7   1     5867.89     6988.76    107.37 o 
   3   7   1     3030.22     3603.09     56.51 o 
   5   7   1      207.47      209.17     59.13 o 
   7   7   1      979.35     1068.53     44.12 o 
   9   7   1       12.10       33.46     37.10 o 
  11   7   1      147.77      104.87     62.72 o 
  13   7   1      154.34      225.70     40.83 o 
  15   7   1      614.44      480.43     43.74 o 
  17   7   1      490.55      515.86     39.26 o 
  19   7   1      537.36      636.42     55.16 o 
  21   7   1       39.60      192.22     56.03 o 
  23   7   1       22.05      175.99     55.41 o 
  25   7   1        0.38       19.94     67.69 o 
  27   7   1       78.30      215.14     63.68 o 
 -28   8   1      276.62      355.60     50.50 o 
 -26   8   1       93.55      240.48     88.20 o 
 -24   8   1      431.89      574.72     43.86 o 
 -22   8   1      437.49      422.03     43.09 o 
 -20   8   1      738.80      787.41     34.00 o 
 -18   8   1      500.19      526.93     39.77 o 
 -16   8   1     2403.39     2315.33     83.27 o 
 -14   8   1     3172.61     3130.11     68.10 o 
 -12   8   1     9421.79     8927.36     87.43 o 
 -10   8   1     5686.92     5682.02    205.54 o 
  -8   8   1    10892.96    10719.58    387.34 o 
  -6   8   1       68.35      123.59     40.53 o 
  -4   8   1     5864.11     5924.16     46.28 o 
  -2   8   1     1357.04     1211.33     30.79 o 
   0   8   1     5914.13     6034.99    114.57 o 
   2   8   1     3690.52     3728.44     42.70 o 
   4   8   1      242.42      197.43     58.64 o 
   6   8   1     6936.18     6099.16    405.90 o 
   8   8   1     6168.75     6250.48     57.82 o 
  10   8   1     3752.30     4016.85    248.67 o 
  12   8   1     4035.66     4184.91    382.60 o 
  14   8   1     1823.35     1660.04     59.91 o 
  16   8   1     3870.74     3784.10     63.42 o 
  18   8   1      411.04      701.83     56.10 o 
  20   8   1      609.88      621.43     55.46 o 
  22   8   1       67.97      -34.24     55.88 o 
  24   8   1      386.42      409.60     58.25 o 
  26   8   1       70.58      180.26     75.17 o 
 -27   9   1      159.02      199.70     48.77 o 
 -25   9   1      165.08      238.61     44.76 o 
 -23   9   1      111.77      146.34     34.32 o 
 -21   9   1      415.11      458.45     42.64 o 
 -19   9   1      178.15      233.37     39.63 o 
 -17   9   1       54.59      109.44     41.58 o 
 -15   9   1     2156.48     2155.39     63.60 o 
 -13   9   1     4173.64     4239.58     73.73 o 
 -11   9   1     6695.54     6623.68     55.81 o 
  -9   9   1     3034.30     3023.90     47.14 o 
  -7   9   1     2286.95     2212.33     46.35 o 
  -5   9   1     1484.04     1435.65     61.25 o 
  -3   9   1      494.07      615.05     44.27 o 
  -1   9   1      442.95      415.35     52.52 o 
   1   9   1    12589.23    12636.75    154.71 o 
   3   9   1     2316.04     2275.65     69.22 o 
   5   9   1     1414.18     1496.54     62.83 o 
   7   9   1        6.83       50.85     34.01 o 
   9   9   1     1835.89     1832.20     75.25 o 
  11   9   1      832.93      876.23     74.08 o 
  13   9   1     1773.51     1831.24    169.76 o 
  15   9   1     4518.61     4555.15     51.47 o 
  17   9   1      669.13      751.14     43.22 o 
  19   9   1      399.73      305.76     56.77 o 
  21   9   1       10.69      110.26     38.35 o 
  23   9   1        2.60       95.48     40.48 o 
  25   9   1      188.89      150.46     58.98 o 
 -26  10   1      255.77      538.86     60.13 o 
 -24  10   1       43.69      119.85     96.47 o 
 -22  10   1      208.61      213.51     36.65 o 
 -20  10   1      769.52      709.82     42.38 o 
 -18  10   1      212.52      241.73     49.79 o 
 -16  10   1      320.92      288.58     39.39 o 
 -14  10   1       17.00       41.75     55.91 o 
 -12  10   1       74.32      101.22     40.66 o 
 -10  10   1     1288.24     1340.66     45.55 o 
  -8  10   1      495.35      523.39     75.60 o 
  -6  10   1      713.51      705.96     42.07 o 
  -4  10   1     1541.90     1592.16     42.77 o 
  -2  10   1      764.93      702.09     40.95 o 
   0  10   1     1128.31     1096.08     42.56 o 
   2  10   1     1239.16     1365.01     36.11 o 
   4  10   1      473.21      465.39     61.53 o 
   6  10   1     3717.10     3671.20     66.82 o 
   8  10   1     1129.33     1132.40     43.50 o 
  10  10   1      158.79      208.63     42.86 o 
  12  10   1      289.26      316.88     34.60 o 
  14  10   1        4.82       16.73     47.43 o 
  16  10   1       21.25      -22.11     57.59 o 
  18  10   1       38.47      124.90     56.31 o 
  20  10   1      371.20      303.49     40.03 o 
  22  10   1      275.97      241.25     42.14 o 
  24  10   1      166.82      236.59     41.10 o 
 -25  11   1      560.56      616.47     61.13 o 
 -23  11   1      612.31      411.05     42.40 o 
 -21  11   1      682.32      791.78     51.33 o 
 -19  11   1      540.35      588.19     55.86 o 
 -17  11   1      271.67      348.23     39.36 o 
 -15  11   1       29.28       -7.37     68.08 o 
 -13  11   1       25.84      -13.04     55.20 o 
 -11  11   1      869.86      740.11     74.58 o 
  -9  11   1       94.49      156.74    109.09 o 
  -7  11   1      645.07      637.14     34.33 o 
  -5  11   1       17.08       74.56     32.51 o 
  -3  11   1     2850.24     2740.43    152.20 o 
  -1  11   1     1895.85     1783.61    135.54 o 
   1  11   1     3850.32     3554.00    148.42 o 
   3  11   1     4900.75     4949.75    209.61 o 
   5  11   1     3697.59     3930.46    146.93 o 
   7  11   1      331.43      312.30     40.14 o 
   9  11   1      657.39      689.05     39.61 o 
  11  11   1        8.83      167.62    124.39 o 
  13  11   1      673.15      654.95     43.78 o 
  15  11   1      134.35      200.35     38.09 o 
  17  11   1       93.97       33.75     39.54 o 
  19  11   1      433.71      576.76     58.06 o 
  21  11   1      677.18      698.38     42.46 o 
  23  11   1       97.77      288.11     57.65 o 
 -24  12   1       15.78       67.42     28.74 o 
 -22  12   1       19.14      101.25     29.31 o 
 -20  12   1        3.12       68.91     73.39 o 
 -18  12   1        0.18      -22.90     53.54 o 
 -16  12   1       22.75       12.38     52.51 o 
 -12  12   1      492.03      473.81     31.60 o 
 -10  12   1     1642.93     1686.59    113.17 o 
  -8  12   1        1.96       30.92     30.61 o 
  -6  12   1     3721.88     3697.81     46.14 o 
  -4  12   1        9.14       46.77     67.52 o 
  -2  12   1       22.70       26.11     32.45 o 
   0  12   1        1.64        3.99     39.30 o 
   2  12   1      129.57       91.19     32.31 o 
   4  12   1       50.57       57.39     33.83 o 
   6  12   1       29.74      119.26     37.95 o 
   8  12   1      341.55      266.71     38.72 o 
  10  12   1       58.32       -3.58     41.04 o 
  12  12   1      167.27      310.29    106.24 o 
  14  12   1      487.91      523.52     56.58 o 
  16  12   1       55.79       94.68     56.83 o 
  18  12   1      474.83      472.66     55.88 o 
  20  12   1       23.06       85.94     40.34 o 
  22  12   1        1.03      -12.88     57.19 o 
 -23  13   1      250.42      191.87     49.26 o 
 -21  13   1       24.67      138.09     73.22 o 
 -19  13   1      407.59      432.65     33.28 o 
 -17  13   1      823.64      861.56     98.29 o 
 -15  13   1     1516.92     1519.56     42.22 o 
 -13  13   1     2531.57     2469.06     74.02 o 
 -11  13   1      705.09      733.57     33.97 o 
  -9  13   1     2760.34     2720.66     37.48 o 
  -7  13   1     4649.82     4574.01    148.51 o 
  -5  13   1     1153.40     1294.69     50.80 o 
  -3  13   1      253.80      286.36     36.20 o 
  -1  13   1      401.15      486.11    105.68 o 
   1  13   1       12.67        8.15     26.72 o 
   3  13   1     3305.41     3515.92     75.34 o 
   5  13   1     1372.41     1499.48    118.47 o 
   7  13   1     2647.44     2725.29     59.14 o 
   9  13   1     2065.91     2063.34     67.40 o 
  11  13   1     2167.03     2077.81     46.94 o 
  13  13   1     1196.88     1429.96    125.11 o 
  15  13   1      275.47      235.05     54.29 o 
  17  13   1     1040.40     1004.53     58.62 o 
  19  13   1      288.50      423.77     58.32 o 
  21  13   1       56.23      -10.77     40.79 o 
 -22  14   1        0.86        9.88     27.29 o 
 -20  14   1        6.84       22.76     44.46 o 
 -18  14   1       23.73      125.64     70.55 o 
 -16  14   1      158.48      248.42     57.31 o 
 -14  14   1      422.77      489.64     53.70 o 
 -12  14   1      110.43      225.11     97.92 o 
 -10  14   1       10.24      -21.41     30.83 o 
  -8  14   1       24.20      -53.63     53.63 o 
  -6  14   1      828.54      945.09     32.85 o 
  -4  14   1      808.52      678.85     38.95 o 
  -2  14   1      552.45      609.93     48.23 o 
   0  14   1      262.69      267.84     42.11 o 
   2  14   1       40.68      108.19     30.46 o 
   4  14   1       37.53      107.22     31.18 o 
   6  14   1       54.54      129.61     31.77 o 
   8  14   1      398.72      444.49     54.09 o 
  10  14   1      490.17      521.77     81.66 o 
  12  14   1       33.93       54.59     32.36 o 
  14  14   1       60.51       51.76     42.04 o 
  16  14   1      221.86      256.86     42.24 o 
  18  14   1      191.78      377.51     41.40 o 
  20  14   1       13.19       60.24     60.24 o 
 -19  15   1      777.95      799.71    111.58 o 
 -17  15   1      381.91      417.66     44.81 o 
 -15  15   1      543.53      546.45     57.94 o 
 -13  15   1     1544.84     1487.89     34.52 o 
 -11  15   1      291.86      346.96     79.97 o 
  -9  15   1      943.56      967.12     33.20 o 
  -7  15   1     2652.29     2761.01    185.11 o 
  -5  15   1     1818.47     1645.84     49.98 o 
  -3  15   1     1517.25     1332.30     40.31 o 
  -1  15   1     1662.41     1408.28     67.72 o 
   1  15   1      912.84      881.57     32.91 o 
   3  15   1     2488.12     2360.72     36.26 o 
   5  15   1      973.59     1061.50     40.44 o 
   7  15   1     1492.96     1431.02     49.51 o 
   9  15   1     1264.95     1217.33     57.51 o 
  11  15   1     1228.30     1310.06     97.85 o 
  13  15   1      404.33      611.25    104.50 o 
  15  15   1      350.26      347.63     36.35 o 
  17  15   1      681.18      601.11     59.91 o 
 -18  16   1      253.83      173.17     42.85 o 
 -16  16   1      384.18      424.77     71.32 o 
 -14  16   1      486.80      496.45     40.77 o 
 -12  16   1       33.74       33.90     56.22 o 
 -10  16   1     1282.19     1245.07     71.76 o 
  -8  16   1        5.98       42.74     38.51 o 
  -6  16   1     1902.07     1822.06     49.39 o 
  -4  16   1      833.63      824.25     68.78 o 
  -2  16   1      854.16      756.85     40.35 o 
   0  16   1      565.31      608.44     32.33 o 
   2  16   1      146.62      229.73     53.33 o 
   4  16   1      127.08       11.97     43.10 o 
   6  16   1      695.86      629.39     33.27 o 
   8  16   1      883.10      873.47     58.09 o 
  10  16   1      686.52      621.40     43.51 o 
  12  16   1       64.38        4.96     39.88 o 
  14  16   1      505.37      477.85     37.72 o 
  16  16   1       88.38      193.58     53.19 o 
 -15  17   1       21.89       66.44     41.75 o 
 -13  17   1        2.19       20.35     40.47 o 
 -11  17   1       32.05       37.48     83.05 o 
  -9  17   1        8.19       92.44     89.26 o 
  -7  17   1       55.98        3.24     31.78 o 
  -5  17   1       35.90       57.53     39.67 o 
  -3  17   1      225.74      239.14     88.06 o 
  -1  17   1       21.60      161.21     38.42 o 
   1  17   1      159.34      259.24     28.08 o 
   3  17   1        6.51       39.18     38.36 o 
   5  17   1      141.06      167.22     59.74 o 
   7  17   1        2.27       24.43     40.39 o 
   9  17   1       26.81      -40.87     40.87 o 
  11  17   1       16.33      -18.49     41.09 o 
  13  17   1       19.39       32.96     53.00 o 
 -12  18   1       41.08      -41.79     41.79 o 
 -10  18   1      539.69      473.46    162.60 o 
  -8  18   1      108.21      132.83     41.66 o 
  -6  18   1      242.18      248.32     35.43 o 
  -4  18   1      828.30      664.71     91.92 o 
  -2  18   1      587.08      519.28     47.49 o 
   0  18   1      639.88      687.57     95.79 o 
   2  18   1      407.35      373.54     39.89 o 
   4  18   1      305.38      365.67     33.54 o 
   6  18   1      559.32      586.39     53.03 o 
   8  18   1      246.25      194.79     41.07 o 
  10  18   1      201.02      228.10     37.37 o 
  -7  19   1        2.68       -4.41     42.84 o 
  -5  19   1       64.72      136.87    134.51 o 
  -3  19   1       30.66       -1.42     40.01 o 
  -1  19   1       60.35       95.68     67.59 o 
   1  19   1       27.12      -55.32    112.08 o 
   3  19   1      190.95      251.97     33.34 o 
   5  19   1        6.18      169.21     93.44 o 
 -32   0   2      125.49       47.06     61.12 o 
 -30   0   2      355.88      396.73     58.86 o 
 -28   0   2     1498.74     1434.47     60.26 o 
 -26   0   2     2286.88     2249.79     61.90 o 
 -24   0   2     2436.31     2649.16     47.61 o 
 -22   0   2     6755.46     7002.58     72.20 o 
 -20   0   2    12510.74    12466.04     74.25 o 
 -18   0   2      711.60      623.95     63.07 o 
 -16   0   2      647.99      711.32     46.14 o 
 -14   0   2     4375.64     4224.44     64.56 o 
 -12   0   2    19819.26    19882.98    372.61 o 
 -10   0   2    17143.65    17578.72    912.59 o 
  -8   0   2    14563.71    13673.63    966.73 o 
  -6   0   2    58297.94    54000.45    181.24 o 
  -4   0   2    55984.79    58553.44    201.97 o 
  -2   0   2    28235.85    25836.45    179.86 o 
   0   0   2    13476.23    13728.96    913.20 o 
   6   0   2     8821.42     8496.46    192.72 o 
   8   0   2     5903.61     5860.03     88.13 o 
  10   0   2     2204.64     2014.44     69.10 o 
  12   0   2      289.54      266.71     76.27 o 
  14   0   2     2568.76     2580.53     71.44 o 
  16   0   2     9916.14     9591.72     96.33 o 
  18   0   2     5503.40     5018.79    493.54 o 
  20   0   2     2427.53     2357.10     51.65 o 
  22   0   2     1480.16     1483.07     78.41 o 
  24   0   2     1456.00     1318.24     86.81 o 
  26   0   2     1721.19     1686.29     47.32 o 
  28   0   2      179.97      184.88     51.84 o 
 -31   1   2       10.24       85.85     58.83 o 
 -29   1   2       16.45       40.25     32.33 o 
 -27   1   2       74.20      105.80     38.37 o 
 -25   1   2        9.47      -32.59     60.53 o 
 -23   1   2     2377.97     2293.50     61.05 o 
 -21   1   2     1400.40     1309.14     43.64 o 
 -19   1   2     1014.18     1001.46     84.47 o 
 -17   1   2       46.66       53.45     46.94 o 
 -15   1   2     3047.91     3157.61    119.52 o 
 -13   1   2     1710.60     1551.61     48.84 o 
 -11   1   2        1.19       21.25     23.33 o 
  -9   1   2     1261.48     1581.07     54.00 o 
  -7   1   2       46.19      121.77     27.46 o 
  -5   1   2    20072.80    20434.80    524.19 o 
  -3   1   2     7647.72     8490.96     79.45 o 
  -1   1   2     2830.37     3173.41     69.18 o 
   1   1   2    49243.90    49638.45   1434.06 o 
   3   1   2    20625.24    22565.06    291.21 o 
   5   1   2     3535.22     3973.00     41.52 o 
   7   1   2     2277.89     2458.96     73.70 o 
   9   1   2       11.88       36.74     46.41 o 
  11   1   2       82.81       56.22     41.34 o 
  13   1   2       12.01      -18.21     41.91 o 
  15   1   2      438.89      415.12     41.05 o 
  17   1   2       45.18       81.45     39.60 o 
  19   1   2      178.86      187.15     31.59 o 
  21   1   2      156.30      183.65     30.29 o 
  23   1   2      256.95      302.01     31.06 o 
  25   1   2      720.27      757.07     32.84 o 
  27   1   2      473.43      473.51     33.04 o 
  29   1   2       96.68       46.33     34.81 o 
 -32   2   2      216.62      227.54     42.04 o 
 -30   2   2      159.19      187.45     41.07 o 
 -28   2   2      338.54      370.96     74.80 o 
 -26   2   2      778.03      785.33     34.33 o 
 -24   2   2      179.26      194.61     65.01 o 
 -22   2   2       46.34       31.17     63.73 o 
 -20   2   2      954.98     1040.99     97.65 o 
 -18   2   2      694.06      681.48     40.74 o 
 -16   2   2     1599.84     1441.07     37.32 o 
 -14   2   2     2202.83     1973.59     38.08 o 
 -12   2   2    10576.59     9952.68    225.96 o 
 -10   2   2    21763.63    22378.25    465.35 o 
  -8   2   2    10688.57    11265.30     89.24 o 
  -6   2   2      114.23      227.40     38.89 o 
  -4   2   2     4726.56     4148.95     83.07 o 
  -2   2   2       40.35       -3.73     36.44 o 
   0   2   2     3430.19     3927.58    128.27 o 
   2   2   2      521.30      557.04     40.78 o 
   4   2   2    14382.89    14066.75    220.44 o 
   6   2   2    24457.16    25753.85    127.13 o 
   8   2   2     6147.52     6522.45    186.92 o 
  10   2   2      315.40      314.23     48.03 o 
  12   2   2      873.92      993.25     44.60 o 
  14   2   2     3511.60     3487.32     49.88 o 
  16   2   2     2729.57     2699.47     67.37 o 
  18   2   2      254.92      266.72     38.59 o 
  20   2   2     1034.70     1082.78     44.77 o 
  22   2   2      171.52      196.35     34.63 o 
  24   2   2        3.76       41.68     31.57 o 
  26   2   2       18.63       60.23     35.17 o 
  28   2   2       41.24       82.37     41.29 o 
 -31   3   2       89.00       64.47     41.38 o 
 -29   3   2      297.34      379.64     40.43 o 
 -27   3   2      120.40      166.62     32.84 o 
 -25   3   2      563.91      641.83     67.11 o 
 -23   3   2     1316.82     1364.16     35.31 o 
 -21   3   2       42.19       88.59     31.35 o 
 -19   3   2        6.81       55.55     30.79 o 
 -17   3   2      425.78      354.86     30.77 o 
 -15   3   2     1007.74     1038.17     71.08 o 
 -13   3   2     5038.19     4978.25    131.38 o 
 -11   3   2     8866.17     8912.09    208.31 o 
  -9   3   2    12446.78    12909.77    284.08 o 
  -7   3   2    11222.56    11292.32    106.53 o 
  -5   3   2     2187.88     2618.03    110.24 o 
  -3   3   2      994.30      920.32     40.69 o 
  -1   3   2     9788.89    10153.74     86.22 o 
   1   3   2    18480.44    17492.01    635.10 o 
   3   3   2      176.04      100.11     28.89 o 
   5   3   2       20.27       97.94     40.63 o 
   7   3   2     1537.36     1651.02     49.01 o 
   9   3   2      192.20      296.63     56.47 o 
  11   3   2     3785.75     3783.63     70.86 o 
  13   3   2     6038.09     6176.83     76.71 o 
  15   3   2     1547.28     1705.42     67.17 o 
  17   3   2     1745.21     1761.77     62.90 o 
  19   3   2      249.28      217.48     46.67 o 
  21   3   2      245.80      241.59     56.67 o 
  23   3   2       18.88       35.12     53.78 o 
  25   3   2        1.70       52.20     39.85 o 
  27   3   2       17.07       85.74     41.70 o 
 -32   4   2       28.00       50.98     58.57 o 
 -30   4   2       27.91      137.72     40.57 o 
 -28   4   2        8.10       78.80     32.48 o 
 -26   4   2       18.45        3.56     51.24 o 
 -24   4   2      317.33      282.51     34.31 o 
 -22   4   2      654.59      517.47     39.84 o 
 -20   4   2      230.56      302.46     41.69 o 
 -18   4   2      673.18      695.03     47.51 o 
 -16   4   2       12.63      -24.41     26.73 o 
 -14   4   2      463.78      360.19     35.64 o 
 -12   4   2      462.64      554.02     25.61 o 
 -10   4   2      604.16      513.55     27.65 o 
  -8   4   2     2405.55     2077.66     35.63 o 
  -6   4   2       98.00      148.06     38.40 o 
  -4   4   2     2323.45     1906.45     32.55 o 
  -2   4   2      759.17      665.55     36.05 o 
   0   4   2     1091.49     1051.19     36.09 o 
   2   4   2     2141.57     2309.75     74.06 o 
   4   4   2       69.45       72.82     33.37 o 
   6   4   2    14429.25    14993.23     95.04 o 
   8   4   2      957.08      858.01     59.03 o 
  10   4   2       71.45      119.74     40.12 o 
  12   4   2       31.65      202.25     61.76 o 
  14   4   2       35.34       44.16     42.28 o 
  16   4   2       67.26      141.40     59.72 o 
  18   4   2        2.36      -39.88     39.88 o 
  20   4   2      606.30      669.63     57.62 o 
  22   4   2      506.95      547.37     39.53 o 
  24   4   2       15.74       35.06     45.18 o 
  26   4   2       24.13      -57.60     57.60 o 
  28   4   2       36.49       53.46     65.35 o 
 -31   5   2       43.42       31.85     66.05 o 
 -29   5   2      150.64      147.06     40.53 o 
 -27   5   2      809.67      825.74     33.39 o 
 -25   5   2     1331.06     1304.48     41.70 o 
 -23   5   2      348.90      359.32     77.87 o 
 -21   5   2       36.78      -32.85     32.85 o 
 -19   5   2       16.93       95.40     53.77 o 
 -17   5   2     5101.81     5225.75    210.04 o 
 -15   5   2      518.33      511.73     49.72 o 
 -13   5   2     6315.23     5909.40     85.24 o 
 -11   5   2     3548.48     3227.76    114.69 o 
  -9   5   2     1206.81      985.97     33.52 o 
  -7   5   2     1391.75     1256.20     37.02 o 
  -5   5   2     2107.91     1803.74     41.20 o 
  -3   5   2     1479.87     1281.64     31.08 o 
  -1   5   2     7248.67     7289.82     43.10 o 
   1   5   2     6871.71     6679.02    143.37 o 
   3   5   2     6954.95     6909.62     72.41 o 
   5   5   2     1024.44      937.78     44.78 o 
   7   5   2      552.86      387.31     59.58 o 
   9   5   2     1494.02     1582.92     47.67 o 
  11   5   2     2369.04     2321.99     65.76 o 
  13   5   2      504.28      457.00     62.21 o 
  15   5   2      456.40      531.89     43.89 o 
  17   5   2     1042.45     1016.30     42.92 o 
  19   5   2     2451.62     2375.22     63.71 o 
  21   5   2       10.77      -56.04     56.04 o 
  23   5   2      187.99      196.91     56.98 o 
  25   5   2       25.61      -14.34    106.11 o 
  27   5   2       26.97      106.16     45.70 o 
 -30   6   2       28.50       -9.01     45.41 o 
 -28   6   2        1.01       60.13     56.87 o 
 -26   6   2      335.17      327.01     40.23 o 
 -24   6   2       29.36       23.35     74.77 o 
 -22   6   2     1053.01     1102.61    193.25 o 
 -20   6   2      379.61      345.49     25.39 o 
 -18   6   2      238.02      202.17     37.12 o 
 -16   6   2     1394.35     1270.78     73.96 o 
 -14   6   2       29.39       45.44     45.65 o 
 -12   6   2        6.25      151.74     34.14 o 
 -10   6   2      306.58      393.87     35.05 o 
  -8   6   2        0.08       52.94     38.62 o 
  -6   6   2     5460.35     6132.89     46.62 o 
  -4   6   2     1748.85     1914.50     69.13 o 
  -2   6   2      195.81      242.90     42.73 o 
   0   6   2        3.10       -0.43     34.73 o 
   2   6   2     1582.68     1643.90     38.42 o 
   4   6   2       41.49       71.25     43.12 o 
   6   6   2      219.49      292.06     34.45 o 
   8   6   2      176.27      173.20     59.13 o 
  10   6   2      567.24      593.50     58.33 o 
  12   6   2      108.37      272.31     61.26 o 
  14   6   2      121.88       67.68     60.23 o 
  16   6   2      422.57      399.19     56.68 o 
  18   6   2      284.31      359.21     56.52 o 
  20   6   2       89.88       81.80     56.02 o 
  22   6   2      416.16      377.33     56.84 o 
  24   6   2      134.76      197.13     56.32 o 
  26   6   2       93.18      160.72     41.33 o 
 -29   7   2      273.39      305.27     65.59 o 
 -27   7   2      830.09      913.47    107.63 o 
 -25   7   2      747.77      749.62     33.10 o 
 -23   7   2     1434.25     1362.10     41.57 o 
 -21   7   2     1781.69     1666.48     35.96 o 
 -19   7   2     1497.77     1612.64     58.11 o 
 -17   7   2     2632.83     2471.21     94.18 o 
 -15   7   2     4767.62     4403.61    160.74 o 
 -13   7   2     3581.04     3055.61    259.09 o 
 -11   7   2     3307.33     3205.63     53.03 o 
  -9   7   2     1114.92     1099.95     40.85 o 
  -7   7   2    11522.00    11615.10     60.16 o 
  -5   7   2    16303.71    16549.93   1158.39 o 
  -3   7   2     2236.37     2181.90     37.68 o 
  -1   7   2    10710.81    11052.36     59.48 o 
   1   7   2    14667.35    14860.75    504.34 o 
   3   7   2    20914.79    22768.26     64.61 o 
   5   7   2     1620.86     1499.37     61.72 o 
   7   7   2      159.21      221.42     34.81 o 
   9   7   2     8841.49     9170.68     64.47 o 
  11   7   2     1870.97     1902.65     64.71 o 
  13   7   2     1333.54     1299.26     64.01 o 
  15   7   2     1375.56     1470.37     44.39 o 
  17   7   2     3265.06     3087.48     49.19 o 
  19   7   2     1988.58     1826.93     61.84 o 
  21   7   2       61.18       43.64     56.42 o 
  23   7   2      505.40      682.04     57.33 o 
  25   7   2      714.40      689.59     60.02 o 
  27   7   2      414.17      358.40    120.83 o 
 -28   8   2       56.96       99.08     44.71 o 
 -26   8   2       68.27      127.60     42.55 o 
 -24   8   2      109.43      117.18     28.43 o 
 -22   8   2      371.81      343.08     56.57 o 
 -20   8   2      337.42      353.85     31.06 o 
 -18   8   2       15.59      -13.13     27.17 o 
 -16   8   2     1013.66     1057.39     34.35 o 
 -14   8   2     8738.75     8838.03     57.80 o 
 -12   8   2       63.30       97.73     40.68 o 
 -10   8   2      172.84      225.99     29.50 o 
  -8   8   2        3.54       86.52     33.39 o 
  -6   8   2     1305.06     1466.97     79.35 o 
  -4   8   2      122.45      103.93     39.33 o 
  -2   8   2      136.10      143.27     34.29 o 
   0   8   2     6215.15     6139.33    174.89 o 
   2   8   2     7178.04     8192.15     61.96 o 
   4   8   2     1964.58     1907.04     62.31 o 
   6   8   2     2228.54     2113.34     50.34 o 
   8   8   2      132.94      137.61     41.30 o 
  10   8   2      292.87      271.37     57.43 o 
  12   8   2        2.16      106.81     59.08 o 
  14   8   2      334.25      319.56     42.67 o 
  16   8   2      384.46      342.75     40.63 o 
  18   8   2       16.13       45.47     39.34 o 
  20   8   2       91.41      204.18     56.96 o 
  22   8   2       32.25      -17.35     57.94 o 
  24   8   2        7.26      125.77     58.28 o 
  26   8   2      331.61      338.22     44.17 o 
 -29   9   2       44.70       24.40     34.78 o 
 -27   9   2      109.79      165.53     45.44 o 
 -25   9   2      227.24      312.78     42.43 o 
 -23   9   2      143.03      214.84     31.95 o 
 -21   9   2      127.48      169.12     31.85 o 
 -19   9   2     1941.92     1932.38     73.11 o 
 -17   9   2     1956.88     1866.78     39.44 o 
 -15   9   2     7308.76     7007.80    148.48 o 
 -13   9   2      254.49      200.08     73.51 o 
 -11   9   2     2118.25     2007.34     92.61 o 
  -9   9   2     5162.12     4973.56    242.96 o 
  -7   9   2     2671.82     2540.00     72.67 o 
  -5   9   2      907.98      954.62    120.16 o 
  -3   9   2     1987.50     1939.66     37.55 o 
  -1   9   2     3128.57     2767.61    234.00 o 
   1   9   2     2023.69     1870.62     46.32 o 
   3   9   2     2051.05     1789.45     61.96 o 
   5   9   2     3873.20     3470.22    286.76 o 
   7   9   2     4302.79     3970.13     77.27 o 
   9   9   2     4082.59     4112.29    202.85 o 
  11   9   2     1567.90     1734.82     43.69 o 
  13   9   2     2925.13     2864.08     61.43 o 
  15   9   2     1389.68     1453.68     44.33 o 
  17   9   2      297.58      407.90     39.83 o 
  19   9   2        6.01       61.07     39.94 o 
  21   9   2      304.79      226.17     58.05 o 
  23   9   2       21.06        5.31     59.70 o 
  25   9   2      118.87      109.04     60.46 o 
 -28  10   2      357.00      286.69     58.43 o 
 -26  10   2      264.23      238.59     35.77 o 
 -24  10   2      351.28      528.22     70.88 o 
 -22  10   2      179.66      209.15     28.04 o 
 -20  10   2      121.65      236.72     44.67 o 
 -18  10   2       27.17       71.78     31.57 o 
 -16  10   2      394.93      334.79     41.69 o 
 -14  10   2     2292.50     2241.07     54.34 o 
 -12  10   2      988.06      929.70     34.89 o 
 -10  10   2     7968.72     7718.77    372.03 o 
  -8  10   2      565.42      559.33     41.69 o 
  -6  10   2     1224.94     1279.27     46.06 o 
  -4  10   2      904.83      898.89     35.40 o 
  -2  10   2     4946.88     5175.11     69.74 o 
   0  10   2     2216.22     2181.02     58.09 o 
   2  10   2     2082.92     2199.35     78.38 o 
   4  10   2       20.29       32.93     58.51 o 
   6  10   2       41.31       38.70     35.52 o 
   8  10   2      369.07      375.64     35.71 o 
  10  10   2      310.96      303.54     39.91 o 
  12  10   2     1802.44     1880.28     59.50 o 
  14  10   2     3688.49     3665.17     48.96 o 
  16  10   2      954.08     1089.50     42.46 o 
  18  10   2      430.74      440.25     40.14 o 
  20  10   2        4.87      220.18     57.77 o 
  22  10   2      452.89      481.95     43.05 o 
  24  10   2        3.23      -11.48     42.83 o 
 -27  11   2        0.45       65.74     73.98 o 
 -25  11   2       77.56      138.84     32.06 o 
 -23  11   2       12.71       88.54     32.70 o 
 -21  11   2       66.50      137.24     51.61 o 
 -19  11   2       15.78       98.53     42.29 o 
 -17  11   2       64.21       31.88     38.59 o 
 -15  11   2      561.91      715.25    100.22 o 
 -13  11   2       18.23        5.48     37.91 o 
 -11  11   2     2463.91     2251.18     43.68 o 
  -9  11   2      182.80      162.63     61.69 o 
  -7  11   2       64.23      126.61     41.11 o 
  -5  11   2     1085.23     1018.82     36.20 o 
  -3  11   2     3342.94     3366.35     40.96 o 
  -1  11   2       19.70       66.03     60.91 o 
   1  11   2      340.99      382.14     33.15 o 
   3  11   2      817.03      901.67     34.34 o 
   5  11   2      224.88      205.43     39.79 o 
   7  11   2       51.05       53.41     37.99 o 
   9  11   2        8.55       45.30     32.83 o 
  11  11   2      343.71      322.61     42.27 o 
  13  11   2      175.51      195.27     54.31 o 
  15  11   2       88.88       53.04     40.05 o 
  17  11   2        4.11      118.64     39.84 o 
  19  11   2       66.23      161.47     40.46 o 
  21  11   2      433.94      463.73     59.29 o 
  23  11   2        5.49       78.66     60.08 o 
 -24  12   2      242.59      277.53     39.56 o 
 -22  12   2      375.86      456.20     33.58 o 
 -20  12   2      657.74      667.46     40.53 o 
 -18  12   2     1345.86     1112.92    389.71 o 
 -16  12   2     1220.13     1152.72     68.46 o 
 -14  12   2      644.34      772.95     38.96 o 
 -12  12   2     4318.06     4432.06     54.61 o 
 -10  12   2      579.76      588.98     35.55 o 
  -8  12   2      135.47      187.27     44.28 o 
  -6  12   2      594.92      729.51     32.06 o 
  -4  12   2     1854.81     1968.17     43.33 o 
  -2  12   2     3957.17     3983.44    241.41 o 
   0  12   2     2308.16     2352.25    160.10 o 
   2  12   2     1878.43     1785.64     35.57 o 
   4  12   2     2348.14     2169.14     55.48 o 
   6  12   2     1281.74     1250.53     32.66 o 
   8  12   2     1406.89     1436.29     44.80 o 
  10  12   2     1238.00     1316.82     70.57 o 
  12  12   2     1554.04     1474.76     41.93 o 
  14  12   2      470.51      511.88     57.27 o 
  16  12   2      110.33      218.60     38.42 o 
  18  12   2      240.53      233.93     55.95 o 
  20  12   2      127.40      188.53     57.84 o 
  22  12   2      276.08      189.46     42.70 o 
 -23  13   2       53.64      208.25     74.63 o 
 -21  13   2       23.34       24.94     48.29 o 
 -19  13   2       10.63      -14.08     57.15 o 
 -17  13   2       27.25       32.30     39.37 o 
 -15  13   2       29.02       13.90    102.05 o 
 -13  13   2      145.61      241.06     65.62 o 
 -11  13   2      593.83      623.40     40.64 o 
  -9  13   2       74.49       68.14     31.49 o 
  -7  13   2      194.80      251.77     94.47 o 
  -5  13   2       38.03      -15.07     30.44 o 
  -3  13   2       45.80       75.64     30.62 o 
  -1  13   2      214.40      227.34     45.85 o 
   1  13   2       13.95      -37.77     37.77 o 
   3  13   2      147.66      199.97     37.74 o 
   5  13   2      554.95      660.14     54.99 o 
   7  13   2      115.70      103.72     56.28 o 
   9  13   2       31.85       54.90     32.32 o 
  11  13   2      353.61      353.80     31.63 o 
  13  13   2      104.98      164.48     38.41 o 
  15  13   2        4.90      -57.80     57.80 o 
  17  13   2       65.45      -58.62     58.62 o 
  19  13   2       80.10      -59.44     59.44 o 
 -22  14   2      405.76      512.42     42.89 o 
 -20  14   2      301.96      199.38     53.44 o 
 -18  14   2      656.82       10.07     40.64 o 
 -16  14   2     1439.97     1373.86     59.32 o 
 -14  14   2       97.78      117.69     54.35 o 
 -12  14   2     3070.15     2942.97     87.28 o 
 -10  14   2       15.46       -1.82     45.61 o 
  -8  14   2      922.30      820.57     67.26 o 
  -6  14   2     1371.62     1388.14     33.84 o 
  -4  14   2     2144.35     2131.05     50.04 o 
  -2  14   2     1351.04     1322.50     58.65 o 
   0  14   2     1469.06     1500.01    107.40 o 
   2  14   2      165.98      215.48     98.91 o 
   4  14   2      956.97      971.68    130.12 o 
   6  14   2      506.30      700.43     54.64 o 
   8  14   2     1820.11     1843.67     59.55 o 
  10  14   2      614.45      578.50    107.46 o 
  12  14   2      958.77     1017.26     52.14 o 
  14  14   2      160.22      126.65     41.20 o 
  16  14   2      279.12      381.94     42.65 o 
  18  14   2      160.80      135.27     59.24 o 
 -21  15   2      193.24       47.34     44.84 o 
 -19  15   2       52.45      138.40     29.20 o 
 -17  15   2      257.32      136.57     60.72 o 
 -15  15   2      586.81      627.53     59.30 o 
 -13  15   2      505.46      561.84     39.76 o 
 -11  15   2        3.25      -20.92     26.88 o 
  -9  15   2      847.33      886.70    134.77 o 
  -7  15   2      776.24      710.56     39.64 o 
  -5  15   2     1054.95      965.69     32.85 o 
  -3  15   2      691.00      728.84     39.24 o 
  -1  15   2       18.03       12.65     37.76 o 
   1  15   2      670.13      800.44    186.94 o 
   3  15   2      242.82      295.22     31.20 o 
   5  15   2      687.53      670.73     54.31 o 
   7  15   2     1043.23      958.16     38.41 o 
   9  15   2      318.68      345.69     43.00 o 
  11  15   2      325.74      313.21     35.48 o 
  13  15   2        9.88       94.07     58.51 o 
  15  15   2      221.28      244.36     59.43 o 
  17  15   2      223.55      245.69     43.66 o 
 -18  16   2      459.28      482.06     87.65 o 
 -16  16   2      196.43      132.61    154.17 o 
 -14  16   2       46.55       47.75     39.90 o 
 -12  16   2      129.15      106.52     39.84 o 
 -10  16   2      436.00      380.15     72.08 o 
  -8  16   2      191.05      231.96    111.02 o 
  -6  16   2      621.62      510.57     39.69 o 
  -4  16   2      264.94      315.41     76.38 o 
  -2  16   2      762.71      652.59     32.34 o 
   0  16   2      393.13      365.31     61.87 o 
   2  16   2       52.10       -8.15     59.90 o 
   4  16   2      355.44      405.47     38.21 o 
   6  16   2      662.57      598.12     55.92 o 
   8  16   2      327.12      292.69     70.31 o 
  10  16   2       58.36       90.47     38.06 o 
  12  16   2      389.83      402.10     42.33 o 
  14  16   2      318.13      358.63     43.91 o 
 -15  17   2       57.31       56.71     34.20 o 
 -13  17   2       68.46      125.92     48.26 o 
 -11  17   2       13.36       49.27     82.74 o 
  -9  17   2     1118.18     1043.87     76.54 o 
  -7  17   2      230.16      195.99     70.63 o 
  -5  17   2      531.14      472.26     49.13 o 
  -3  17   2      606.30      734.42     99.40 o 
  -1  17   2       58.73      158.21     35.47 o 
   1  17   2      426.93      468.52     39.24 o 
   3  17   2      198.22      211.89     38.75 o 
   5  17   2      168.91      151.68    117.83 o 
   7  17   2      193.19      174.39     35.26 o 
   9  17   2      123.81      108.14     64.44 o 
  11  17   2      231.42      224.54     39.52 o 
 -12  18   2       71.76       -7.80     92.23 o 
 -10  18   2      210.76       65.38     72.81 o 
  -8  18   2        6.95       -7.63     84.62 o 
  -6  18   2      304.55      321.30     40.97 o 
  -4  18   2      154.78      193.94     80.27 o 
  -2  18   2       92.26      125.96     40.27 o 
   0  18   2        5.79       80.41    104.43 o 
   2  18   2        3.19       86.92     39.84 o 
   4  18   2       59.60       84.55     76.55 o 
   6  18   2       16.03       66.46     58.19 o 
   8  18   2       36.18       84.17     30.29 o 
  -5  19   2       69.99       -4.75     33.53 o 
  -3  19   2       62.11       98.78     43.70 o 
  -1  19   2       58.99       24.84     33.52 o 
   1  19   2       91.41       87.10     73.33 o 
 -31   1   3      339.42      362.72     40.60 o 
 -29   1   3      641.56      644.53     45.06 o 
 -27   1   3      824.28      803.09     34.96 o 
 -25   1   3     1794.98     1904.79     77.47 o 
 -23   1   3     1134.84     1295.60     40.56 o 
 -21   1   3     1030.21      990.41     42.05 o 
 -19   1   3     3276.17     3315.59    123.25 o 
 -17   1   3       60.88       81.73     29.87 o 
 -15   1   3     2489.79     2266.64     75.41 o 
 -13   1   3    11301.62    11885.90     90.07 o 
 -11   1   3     7898.03     7437.55    141.90 o 
  -9   1   3    45897.85    46541.22   1741.23 o 
  -7   1   3     7947.77     7669.96    223.09 o 
  -5   1   3     2571.78     2459.18     71.71 o 
  -3   1   3     2498.63     3020.86     40.53 o 
  -1   1   3     3805.43     3514.77    100.49 o 
   1   1   3    50901.76    50543.60   1058.67 o 
   3   1   3     5644.51     5053.00    101.41 o 
   5   1   3    14044.04    15299.49    158.14 o 
   7   1   3      479.34      470.55     29.27 o 
   9   1   3      429.35      388.09     41.46 o 
  11   1   3     1945.82     1824.78     50.42 o 
  13   1   3      172.38      138.42     48.38 o 
  15   1   3    10882.37    11022.04    124.41 o 
  17   1   3     3348.54     3295.20    115.83 o 
  19   1   3      634.99      609.93     38.44 o 
  21   1   3       66.39       64.80     29.97 o 
  23   1   3      169.33      179.24     33.68 o 
  25   1   3       78.68      130.78     35.91 o 
  27   1   3      340.38      394.82     41.34 o 
 -32   2   3       22.48      138.36    142.94 o 
 -30   2   3        1.42      -36.85     46.06 o 
 -28   2   3       64.25      141.14     71.74 o 
 -26   2   3      323.15      303.24     32.67 o 
 -24   2   3       50.65      147.06    105.45 o 
 -22   2   3     4175.11     4161.38     39.77 o 
 -20   2   3       87.74      167.22     35.80 o 
 -18   2   3     1926.19     1851.62     38.33 o 
 -16   2   3      225.49      199.77     25.29 o 
 -14   2   3      902.58      895.93     35.24 o 
 -12   2   3     3606.04     3980.13    109.64 o 
 -10   2   3     3792.69     3560.89    128.70 o 
  -8   2   3     1353.80     1570.65     30.39 o 
  -6   2   3      896.18      812.35     52.74 o 
  -4   2   3     1481.43     1481.37     30.26 o 
  -2   2   3      982.07      807.13     31.90 o 
   0   2   3     3652.78     3977.11     52.14 o 
   2   2   3    12387.00    13506.89    104.68 o 
   4   2   3     6922.64     7052.64     52.68 o 
   6   2   3     2252.98     2366.45     32.90 o 
   8   2   3      554.21      665.76     37.65 o 
  10   2   3     1655.62     1687.81     75.92 o 
  12   2   3        3.09      -20.60     47.15 o 
  14   2   3     1440.76     1523.70     80.91 o 
  16   2   3     1412.40     1336.80     44.29 o 
  18   2   3     2484.63     2462.48     48.60 o 
  20   2   3       33.07       70.77     42.19 o 
  22   2   3       19.16       38.49     42.31 o 
  24   2   3       77.53      112.02     43.26 o 
  26   2   3       26.04        1.68     45.92 o 
 -31   3   3        3.39       68.05     41.32 o 
 -29   3   3        4.34       43.22     91.66 o 
 -27   3   3      313.52      328.40     61.70 o 
 -25   3   3     2314.58     2306.49     78.24 o 
 -23   3   3      770.87      783.36     33.72 o 
 -21   3   3       20.16        9.67     44.56 o 
 -19   3   3      565.99      617.93     66.45 o 
 -17   3   3     4238.41     4221.11     99.52 o 
 -15   3   3     3148.18     3004.31     46.19 o 
 -13   3   3      695.25      634.15     27.94 o 
 -11   3   3     8285.39     7987.73    123.97 o 
  -9   3   3     2109.14     1923.85     41.13 o 
  -7   3   3      304.80      283.85     30.85 o 
  -5   3   3     6848.53     7864.50    166.84 o 
  -3   3   3     3929.85     3781.62     35.85 o 
  -1   3   3    19877.75    20184.69    339.95 o 
   1   3   3     4024.67     4105.73     42.81 o 
   3   3   3     9581.76    10021.03    144.48 o 
   5   3   3     5325.65     5324.33    113.76 o 
   7   3   3     5614.17     5789.05     95.61 o 
   9   3   3      530.37      573.45     55.35 o 
  11   3   3        7.46       23.25     58.35 o 
  13   3   3      488.41      523.24     63.66 o 
  15   3   3       14.72      -37.44     56.90 o 
  17   3   3     1647.09     1480.20     61.02 o 
  19   3   3       94.91      193.79     55.99 o 
  21   3   3      647.20      759.46     58.97 o 
  23   3   3       23.55       16.88     43.39 o 
  25   3   3      154.29      114.13     58.90 o 
  27   3   3       45.35       53.12     47.62 o 
 -32   4   3      130.74      166.04     42.60 o 
 -30   4   3        2.68      -10.64     74.79 o 
 -28   4   3      228.37      170.64     33.68 o 
 -26   4   3      560.46      518.73     39.37 o 
 -24   4   3     1129.02     1117.03    129.86 o 
 -22   4   3     1235.20     1275.16     26.62 o 
 -20   4   3      236.40      218.25     28.95 o 
 -18   4   3        9.10       24.74     56.15 o 
 -16   4   3     3006.48     2842.55     34.67 o 
 -14   4   3      533.41      407.29     36.44 o 
 -12   4   3     3707.78     3451.56    190.59 o 
 -10   4   3     3804.74     3771.67    112.91 o 
  -8   4   3      746.01      630.21     27.98 o 
  -6   4   3     1239.81     1293.28     49.05 o 
  -4   4   3      304.98      220.39     31.08 o 
  -2   4   3     5265.20     4877.42    293.66 o 
   0   4   3      200.86      105.00     27.75 o 
   2   4   3      278.36      247.37     30.25 o 
   4   4   3     1251.39      998.35     30.95 o 
   6   4   3     1420.16     1289.05     42.21 o 
   8   4   3     4282.96     4181.19     69.33 o 
  10   4   3       47.22       79.64     61.37 o 
  12   4   3      355.02      397.47     59.04 o 
  14   4   3     1206.56     1312.14     60.73 o 
  16   4   3       11.45       58.89     54.94 o 
  18   4   3      757.98      716.18     59.09 o 
  20   4   3      670.26      778.96     42.81 o 
  22   4   3      226.74      182.27     41.62 o 
  24   4   3       63.70       70.87     40.54 o 
  26   4   3       30.68       45.10     42.38 o 
 -31   5   3        3.47       94.07     41.75 o 
 -29   5   3       61.09      187.89     41.72 o 
 -27   5   3      326.05      400.64     42.43 o 
 -25   5   3       33.73       56.76     28.43 o 
 -23   5   3       88.12      175.00     27.40 o 
 -21   5   3      286.51      211.28     41.01 o 
 -19   5   3      320.20      411.46     33.02 o 
 -17   5   3     1107.65     1225.49     36.35 o 
 -15   5   3       10.44        5.83     27.14 o 
 -13   5   3     1040.31     1054.00     29.89 o 
 -11   5   3     2782.49     2763.76     96.83 o 
  -9   5   3     1745.14     1990.39     74.18 o 
  -7   5   3       72.26       86.80     29.64 o 
  -5   5   3        9.84       44.43     34.66 o 
  -3   5   3     2759.51     2712.90     38.96 o 
  -1   5   3      697.41      661.27     54.07 o 
   1   5   3      126.78      162.11     30.60 o 
   3   5   3     5268.93     5137.76     94.04 o 
   5   5   3      917.08     1148.05     48.03 o 
   7   5   3       80.27      199.40     58.63 o 
   9   5   3      299.48      289.72     60.65 o 
  11   5   3      107.61      152.41     60.57 o 
  13   5   3      930.09      916.98     62.31 o 
  15   5   3      394.50      421.19     57.29 o 
  17   5   3      588.92      613.53     58.56 o 
  19   5   3      365.89      415.14     41.37 o 
  21   5   3       11.44       33.59     55.98 o 
  23   5   3        3.41       50.72     57.41 o 
  25   5   3       70.60       55.32     41.83 o 
 -30   6   3      435.61      398.39     53.88 o 
 -28   6   3     1097.73     1033.92     42.40 o 
 -26   6   3      413.44      555.41     54.43 o 
 -24   6   3     1658.02     1649.01     35.35 o 
 -22   6   3     1737.05     1685.44     30.81 o 
 -20   6   3     5034.00     4706.44     83.83 o 
 -18   6   3       32.15       96.17     66.47 o 
 -16   6   3     4553.09     4392.39     64.26 o 
 -14   6   3     5256.32     5058.84    131.01 o 
 -12   6   3    10608.80    10767.97    229.71 o 
 -10   6   3     3043.89     3153.39    103.68 o 
  -8   6   3     6587.91     6793.58    199.38 o 
  -6   6   3    15265.56    15272.40    658.06 o 
  -4   6   3    14735.29    14717.43    309.91 o 
  -2   6   3     1512.65     1424.11     49.76 o 
   0   6   3     8918.73     9168.82    408.25 o 
   2   6   3     8736.64     8987.98    202.97 o 
   4   6   3    10165.49    10798.85    107.22 o 
   6   6   3     3321.55     3665.12    140.22 o 
   8   6   3     8325.24     8123.23     77.06 o 
  10   6   3     1001.85     1003.82     62.31 o 
  12   6   3     4378.40     4115.78     68.40 o 
  14   6   3      887.91      776.20     58.21 o 
  16   6   3     2489.07     2454.92     63.19 o 
  18   6   3      397.16      445.07     57.20 o 
  20   6   3     1831.88     1904.99     62.07 o 
  22   6   3      639.35      797.17     56.86 o 
  24   6   3      234.77      202.87     42.21 o 
 -29   7   3       16.67      -17.19     33.17 o 
 -27   7   3        0.17       88.24     39.19 o 
 -25   7   3      622.98      591.69     49.17 o 
 -23   7   3      101.59       71.96     42.90 o 
 -21   7   3       81.91       38.22     71.68 o 
 -19   7   3     1599.72     1401.77     43.29 o 
 -17   7   3        2.97       69.22     40.42 o 
 -15   7   3      111.37      167.25     30.62 o 
 -13   7   3        9.65       49.46     58.56 o 
 -11   7   3       88.28      119.01     27.11 o 
  -9   7   3       16.72       84.12     26.51 o 
  -7   7   3        6.31      -29.68     29.68 o 
  -5   7   3       94.24      136.61     26.01 o 
  -3   7   3      761.71      708.29     35.50 o 
  -1   7   3       93.92       99.33     33.50 o 
   1   7   3       53.30      116.93     46.52 o 
   3   7   3     1629.82     1697.41     32.56 o 
   5   7   3     3252.75     3303.26     54.56 o 
   7   7   3      296.19      276.87     36.19 o 
   9   7   3       47.67      100.72     43.49 o 
  11   7   3      428.65      495.38     59.93 o 
  13   7   3       92.01      158.51     55.99 o 
  15   7   3      441.07      464.01     57.19 o 
  17   7   3      146.49       62.20     57.63 o 
  19   7   3       55.75      154.06     58.27 o 
  21   7   3      547.52      556.05     43.13 o 
  23   7   3        0.91      132.61     40.15 o 
  25   7   3       73.89       77.26     61.86 o 
 -30   8   3      773.62      835.53    195.15 o 
 -28   8   3      151.23      168.98     47.56 o 
 -26   8   3      141.20      152.68     40.88 o 
 -24   8   3      180.58      234.71     34.04 o 
 -22   8   3      764.09      872.13     32.93 o 
 -20   8   3     3137.95     3340.72     67.18 o 
 -18   8   3     1494.23     1594.40    107.74 o 
 -16   8   3      215.33      259.67     27.73 o 
 -14   8   3     2646.01     2571.79     80.53 o 
 -12   8   3     1910.01     1974.42    172.21 o 
 -10   8   3     4019.96     3743.40     74.99 o 
  -8   8   3     5783.52     5979.09     42.19 o 
  -6   8   3     5466.24     5072.02    262.66 o 
  -4   8   3     7848.13     7731.51     41.04 o 
  -2   8   3      154.41      162.37     29.19 o 
   0   8   3     1841.19     1695.80     53.54 o 
   2   8   3     3164.25     3025.33     60.89 o 
   4   8   3     4327.21     4508.79     90.10 o 
   6   8   3     3057.41     3112.14     39.48 o 
   8   8   3      125.17       46.80     42.70 o 
  10   8   3     2583.54     2629.55     64.06 o 
  12   8   3     2661.21     2632.47     63.60 o 
  14   8   3     1938.38     1871.38     60.08 o 
  16   8   3     1408.95     1494.96     59.73 o 
  18   8   3       77.70      115.60     57.67 o 
  20   8   3      311.95      301.15     41.54 o 
  22   8   3      196.67      295.83     60.91 o 
  24   8   3      127.10      190.80     61.46 o 
 -29   9   3      256.11      306.34     36.27 o 
 -27   9   3      188.94      164.87     44.51 o 
 -25   9   3      204.64      258.21     59.15 o 
 -23   9   3       32.62      102.28     45.64 o 
 -21   9   3      204.89      169.05     31.48 o 
 -19   9   3      194.28      234.42     45.45 o 
 -17   9   3      682.05      842.54     85.26 o 
 -15   9   3        5.38      -31.54     31.54 o 
 -13   9   3     2487.92     2504.87     29.62 o 
 -11   9   3     3113.25     3060.92    147.67 o 
  -9   9   3     3927.93     3747.93    102.76 o 
  -7   9   3     5218.88     5153.52    129.46 o 
  -5   9   3     1138.49     1029.32     55.62 o 
  -3   9   3     1964.54     2016.87     36.52 o 
  -1   9   3      487.92      532.32     29.79 o 
   1   9   3       27.78        5.63     32.59 o 
   3   9   3     2077.82     2026.64     29.89 o 
   5   9   3      373.10      366.21     38.88 o 
   7   9   3      603.25      455.25     58.44 o 
   9   9   3      692.91      539.75     58.35 o 
  11   9   3     1373.78     1445.77     42.92 o 
  13   9   3      768.94      908.78     58.27 o 
  15   9   3      333.00      450.32     40.13 o 
  17   9   3     1831.05     1818.44     61.31 o 
  19   9   3      399.70      543.16     41.23 o 
  21   9   3       73.76      165.42     59.74 o 
  23   9   3       44.43      -62.37     62.37 o 
 -28  10   3       58.00      114.53     53.87 o 
 -26  10   3        4.83      -10.02     44.06 o 
 -24  10   3      145.19      179.21     28.35 o 
 -22  10   3      188.60      235.23     41.10 o 
 -20  10   3      560.26      598.62     33.63 o 
 -18  10   3     3446.34     3048.41     81.80 o 
 -16  10   3      126.94      159.93     53.66 o 
 -14  10   3      534.19      465.59     31.81 o 
 -12  10   3      420.30      570.86     49.53 o 
 -10  10   3        4.29       27.40     32.47 o 
  -8  10   3       18.92       34.72     44.29 o 
  -6  10   3       15.23       49.98     29.64 o 
  -4  10   3      859.36      825.78     46.22 o 
  -2  10   3     2810.79     3074.90     31.76 o 
   0  10   3      271.33      336.14     29.70 o 
   2  10   3      406.93      385.81     42.58 o 
   4  10   3     1505.96     1543.37     37.83 o 
   6  10   3     2367.95     2384.90     50.86 o 
   8  10   3       14.54       67.57     38.33 o 
  10  10   3      795.19      641.11     40.76 o 
  12  10   3       24.34       45.18     38.77 o 
  14  10   3        8.39       58.79     56.13 o 
  16  10   3      187.25      152.90     56.98 o 
  18  10   3       71.12       57.85     57.79 o 
  20  10   3        7.51       98.41     59.29 o 
  22  10   3      328.25      477.48     61.43 o 
 -27  11   3      219.51      174.15     34.79 o 
 -25  11   3      180.19      264.97     82.91 o 
 -23  11   3      512.35      463.52     29.01 o 
 -21  11   3      251.89      381.50     83.63 o 
 -19  11   3      150.82      217.54     33.92 o 
 -17  11   3     1574.45     1773.79     33.81 o 
 -15  11   3      174.33      133.41     40.88 o 
 -13  11   3       89.05       82.97     32.24 o 
 -11  11   3       50.31       52.79     22.19 o 
  -9  11   3      780.87      767.52     28.76 o 
  -7  11   3      754.58      750.52     78.20 o 
  -5  11   3      191.60      224.50     38.10 o 
  -3  11   3      660.38      724.91     78.61 o 
  -1  11   3     3027.25     2808.33     44.11 o 
   1  11   3      702.13      698.22     27.60 o 
   3  11   3       89.15       14.60     44.72 o 
   5  11   3      128.12      131.35     32.82 o 
   7  11   3     1984.92     1914.86     56.60 o 
   9  11   3      871.75      781.15     53.78 o 
  11  11   3       16.13      -42.49     55.61 o 
  13  11   3       12.27      131.55     57.26 o 
  15  11   3      118.18       64.80     41.05 o 
  17  11   3        5.15      -41.69     41.69 o 
  19  11   3       93.11      182.04     42.57 o 
  21  11   3        4.89      268.38     61.12 o 
 -24  12   3       10.40       43.48     41.14 o 
 -22  12   3      113.81      118.13     31.95 o 
 -20  12   3       14.75       52.29     36.36 o 
 -18  12   3       16.05       66.27     73.75 o 
 -16  12   3       28.43       59.42     66.54 o 
 -14  12   3      161.76      217.54     79.31 o 
 -12  12   3      179.40      242.72     46.26 o 
 -10  12   3       40.30      162.20     29.31 o 
  -8  12   3      337.78      334.01     25.31 o 
  -6  12   3     2085.44     1978.52     57.19 o 
  -4  12   3     1406.06     1269.30     85.27 o 
  -2  12   3      932.96     1006.39     33.34 o 
   0  12   3      865.42      868.13     28.80 o 
   2  12   3     1236.02     1178.75     27.23 o 
   4  12   3      943.94      946.64     61.90 o 
   6  12   3      310.96      389.67     46.86 o 
   8  12   3      130.75      131.64     30.64 o 
  10  12   3     1157.42      904.98     56.28 o 
  12  12   3      771.08      903.45     56.86 o 
  14  12   3       26.76      106.92     40.61 o 
  16  12   3       47.83      -56.33     56.33 o 
  18  12   3      131.46      158.11     42.26 o 
  20  12   3        1.59      -31.78     43.73 o 
 -23  13   3      148.12      109.63     73.95 o 
 -21  13   3      240.70      294.66     57.60 o 
 -19  13   3      478.59      424.01     34.79 o 
 -17  13   3      825.13      836.10     38.85 o 
 -15  13   3     2313.70     2074.76     67.81 o 
 -13  13   3      563.32      590.01     70.92 o 
 -11  13   3     1300.23     1357.79     53.27 o 
  -9  13   3      217.39      241.87    125.90 o 
  -7  13   3      920.77      879.02     33.02 o 
  -5  13   3     3029.30     2921.52     42.75 o 
  -3  13   3     1962.22     1912.20     58.03 o 
  -1  13   3     1685.32     1772.84     30.32 o 
   1  13   3     1145.77     1121.88     29.98 o 
   3  13   3       86.43       90.18     41.79 o 
   5  13   3      298.64      356.17     32.98 o 
   7  13   3     1640.70     1644.07     37.86 o 
   9  13   3     2485.64     2559.49     56.66 o 
  11  13   3      714.01      669.45     41.99 o 
  13  13   3      378.56      216.48     58.46 o 
  15  13   3      168.26       27.82     41.82 o 
  17  13   3      133.97      143.80     60.36 o 
  19  13   3      474.15      350.58     45.46 o 
 -22  14   3        1.16      133.66     34.18 o 
 -20  14   3       18.18      -29.01     29.01 o 
 -18  14   3        1.09       12.52     65.04 o 
 -16  14   3        1.46       53.29     29.68 o 
 -14  14   3      326.61      358.00     33.03 o 
 -12  14   3      268.82      248.70     34.18 o 
 -10  14   3     1002.90      862.31    170.13 o 
  -8  14   3      352.21      245.51     99.96 o 
  -6  14   3      222.42      277.55     37.24 o 
  -4  14   3      181.60      124.73     31.72 o 
  -2  14   3       49.81       56.69     34.01 o 
   0  14   3       19.47       30.64     24.55 o 
   2  14   3      235.84      281.38     55.69 o 
   4  14   3      197.29      334.82     31.93 o 
   6  14   3       34.42       28.47     28.04 o 
   8  14   3       41.13       73.15     32.96 o 
  10  14   3       92.12       63.84     41.19 o 
  12  14   3      216.29      307.64     59.03 o 
  14  14   3      237.28      214.37     41.93 o 
  16  14   3      167.45      214.60     60.18 o 
 -19  15   3      834.60      871.76     48.14 o 
 -17  15   3     1241.06     1351.81     35.38 o 
 -15  15   3      902.07      860.56     60.52 o 
 -13  15   3      123.43      102.53     25.60 o 
 -11  15   3      935.59      994.68     85.67 o 
  -9  15   3      946.12      917.61    289.29 o 
  -7  15   3      950.96      890.90    332.58 o 
  -5  15   3     2089.38     2099.46     66.49 o 
  -3  15   3     1683.45     1396.16    447.39 o 
  -1  15   3     1175.97     1187.20    318.41 o 
   1  15   3     1392.53     1383.34     68.40 o 
   3  15   3      528.42      635.06     41.69 o 
   5  15   3      752.14      690.21     72.67 o 
   7  15   3      924.87      958.16     35.97 o 
   9  15   3     1310.33     1306.11     42.43 o 
  11  15   3      599.89      613.99     42.69 o 
  13  15   3      686.03      714.13     61.19 o 
  15  15   3      261.90      229.42     42.63 o 
 -18  16   3      153.44      166.87     26.87 o 
 -16  16   3      191.67      281.14     51.11 o 
 -14  16   3      844.67      769.00     30.08 o 
 -12  16   3      604.13      721.46     60.83 o 
 -10  16   3      306.18      362.72     74.24 o 
  -8  16   3      599.42      662.64    124.70 o 
  -6  16   3      548.42      481.59    170.54 o 
  -4  16   3      300.98      306.96     97.14 o 
  -2  16   3      643.81      559.62    142.36 o 
   0  16   3      227.38      282.70     48.97 o 
   2  16   3      656.07      644.68     78.24 o 
   4  16   3      410.22      418.26     66.74 o 
   6  16   3      201.57      198.95     38.36 o 
   8  16   3       77.59       45.50     31.92 o 
  10  16   3      326.93      342.21     41.56 o 
  12  16   3      264.65      258.31     43.00 o 
 -15  17   3        1.81      119.19     87.18 o 
 -13  17   3       22.11      144.01     85.75 o 
 -11  17   3       26.11       55.65     28.66 o 
  -9  17   3      182.69       60.28     55.54 o 
  -7  17   3       35.01      112.58     46.79 o 
  -5  17   3       11.60      -41.99     41.99 o 
  -3  17   3       23.59      133.25     32.20 o 
  -1  17   3       43.61       26.27     43.01 o 
   1  17   3       44.12      166.87     87.12 o 
   3  17   3       46.53       -1.07     69.32 o 
   5  17   3        9.72       73.56     35.60 o 
   7  17   3       11.50       95.49     36.35 o 
   9  17   3        0.80      -35.94     74.48 o 
 -10  18   3       23.40      133.20     63.02 o 
  -8  18   3      273.87      261.36     29.40 o 
  -6  18   3      149.67      115.40     29.64 o 
  -4  18   3      179.65      288.68     56.99 o 
  -2  18   3      524.20      503.22     35.83 o 
   0  18   3      556.41      416.42     57.72 o 
   2  18   3      490.00      525.30     57.38 o 
   4  18   3      485.45      560.38     43.79 o 
 -32   0   4      129.94      181.75     58.61 o 
 -30   0   4      447.00      558.63     57.04 o 
 -28   0   4      703.80      698.03     41.75 o 
 -26   0   4      108.00      222.77     53.94 o 
 -24   0   4     3530.44     3600.05     63.01 o 
 -22   0   4     2868.02     3203.13     47.90 o 
 -20   0   4     4773.30     4747.65     47.41 o 
 -18   0   4     5785.46     5494.98     49.58 o 
 -16   0   4     4565.89     4266.13    375.86 o 
 -14   0   4     5330.66     5293.30     43.91 o 
 -12   0   4    25383.29    28179.82   1016.18 o 
 -10   0   4    10566.13     9616.70    551.45 o 
  -8   0   4    20274.72    21197.98    296.69 o 
  -6   0   4     5759.14     5274.62    122.39 o 
  -4   0   4     6878.43     7187.34    132.26 o 
  -2   0   4     5457.45     5188.10     41.61 o 
   0   0   4     9893.89    10209.93     74.31 o 
   2   0   4    17316.29    17329.64    553.94 o 
   4   0   4    21646.59    22296.63    513.39 o 
   6   0   4     9399.53     9472.94    138.84 o 
   8   0   4     4940.97     5060.98    152.93 o 
  10   0   4     1151.84     1266.23     62.42 o 
  12   0   4    20095.89    18559.37    112.73 o 
  14   0   4      185.01      251.89     68.46 o 
  16   0   4     1275.66     1244.03     71.15 o 
  18   0   4      505.75      562.85     69.38 o 
  20   0   4      794.81      735.12    102.36 o 
  22   0   4      417.59      443.53     49.99 o 
  24   0   4      259.56      240.93     55.35 o 
 -31   1   4      132.58      173.24     40.86 o 
 -29   1   4        5.57      181.43     31.61 o 
 -27   1   4       38.52       31.99     62.20 o 
 -25   1   4      298.21      329.57     38.91 o 
 -23   1   4       64.75       43.59     27.26 o 
 -21   1   4     5366.57     4884.77    178.67 o 
 -19   1   4     2597.51     2667.84     85.08 o 
 -17   1   4      698.53      716.68     28.20 o 
 -15   1   4        8.71       49.41     34.56 o 
 -13   1   4        9.18       49.77     29.95 o 
 -11   1   4      103.35      141.65     34.95 o 
  -9   1   4     2701.85     3002.62     37.10 o 
  -7   1   4     1074.75     1228.92     37.86 o 
  -5   1   4     1970.55     1991.67     63.00 o 
  -3   1   4      376.59      504.43     25.36 o 
  -1   1   4      878.28      980.91     25.34 o 
   1   1   4      590.97      605.52     26.84 o 
   3   1   4    22699.06    23361.26    414.55 o 
   5   1   4     4541.70     4896.98     32.91 o 
   7   1   4      776.31      755.96     28.49 o 
   9   1   4       79.40      140.41     42.01 o 
  11   1   4      400.83      426.24     47.80 o 
  13   1   4      996.51     1064.54     45.28 o 
  15   1   4        0.43      -10.59     42.04 o 
  17   1   4        0.90       23.96     42.54 o 
  19   1   4       74.30      100.49     38.79 o 
  21   1   4       45.14       15.42     43.21 o 
  23   1   4       49.33       84.14     38.08 o 
  25   1   4      488.17      379.07     48.05 o 
 -32   2   4      301.97      354.68     41.98 o 
 -30   2   4      428.79      303.89     33.69 o 
 -28   2   4      287.55      308.34     49.61 o 
 -26   2   4      249.90      393.72     65.42 o 
 -24   2   4     2212.28     2120.12     63.20 o 
 -22   2   4     1059.98     1146.06     42.94 o 
 -20   2   4        9.51       27.93     31.86 o 
 -18   2   4      434.64      427.29     27.88 o 
 -16   2   4     1404.88     1238.23     28.43 o 
 -14   2   4     3559.40     3250.33     33.14 o 
 -12   2   4     1688.48     1642.35     27.55 o 
 -10   2   4     1025.95      889.86     43.66 o 
  -8   2   4     5005.08     5191.85    177.63 o 
  -6   2   4     4496.20     4311.43     91.15 o 
  -4   2   4     3723.95     3682.24     75.53 o 
  -2   2   4     3068.22     2836.27     47.31 o 
   0   2   4    11643.16    11956.40     54.67 o 
   2   2   4     3162.97     3117.78     33.44 o 
   4   2   4       11.77       33.66     26.14 o 
   6   2   4      112.55      126.07     29.60 o 
   8   2   4      429.33      462.12     27.99 o 
  10   2   4     1327.27     1270.25     50.39 o 
  12   2   4     2794.62     2675.17     74.78 o 
  14   2   4      468.00      468.30     46.38 o 
  16   2   4      666.35      690.81     56.08 o 
  18   2   4      787.55      860.94     57.97 o 
  20   2   4      230.45      278.71     56.18 o 
  22   2   4      330.40      308.05     59.63 o 
  24   2   4       41.68       92.28     45.38 o 
 -31   3   4      183.77      281.84     40.60 o 
 -29   3   4      140.58      167.26     39.54 o 
 -27   3   4      573.24      612.52     32.30 o 
 -25   3   4     1041.66     1080.05     58.77 o 
 -23   3   4       52.59       95.95     24.95 o 
 -21   3   4     1902.23     1864.29     83.57 o 
 -19   3   4        8.39       53.27     25.07 o 
 -17   3   4       38.75       89.17     37.33 o 
 -15   3   4      608.22      578.98     37.23 o 
 -13   3   4      195.47       96.77     33.03 o 
 -11   3   4     7647.38     7782.39    254.44 o 
  -9   3   4     8767.12     9181.75    113.66 o 
  -7   3   4     7284.92     7639.81    156.91 o 
  -5   3   4     8018.15     8103.82    225.60 o 
  -3   3   4      266.34      356.99     30.06 o 
  -1   3   4      786.82      835.92     30.86 o 
   1   3   4      932.09     1224.90     27.61 o 
   3   3   4     4799.87     4482.39    101.13 o 
   5   3   4     1484.34     1486.42     40.11 o 
   7   3   4     1114.91     1042.34     29.76 o 
   9   3   4     3160.30     3129.57     46.50 o 
  11   3   4      304.88      347.66     51.94 o 
  13   3   4      139.43      126.29     55.31 o 
  15   3   4     2944.04     2924.86     63.83 o 
  17   3   4     1053.67      975.83     57.51 o 
  19   3   4      530.46      482.59     56.92 o 
  21   3   4       67.08      134.29     57.46 o 
  23   3   4        1.71      -58.73     58.73 o 
  25   3   4       44.21      111.03     51.78 o 
 -32   4   4        7.66      -38.25     41.66 o 
 -30   4   4        8.00       -5.68     96.22 o 
 -28   4   4       32.12      164.96     61.87 o 
 -26   4   4      353.30      369.58     39.04 o 
 -24   4   4        6.31       79.75     33.04 o 
 -22   4   4      239.73      242.74     47.23 o 
 -20   4   4       96.70      116.10     27.71 o 
 -18   4   4      311.72      394.39     45.23 o 
 -16   4   4      880.46      849.86     32.23 o 
 -14   4   4     3636.13     3451.55    103.92 o 
 -12   4   4        4.96       -2.08     29.15 o 
 -10   4   4      136.04      213.51     25.81 o 
  -8   4   4     2878.19     3467.55     28.34 o 
  -6   4   4     2195.35     2230.38     39.98 o 
  -4   4   4     1884.97     1649.99     37.55 o 
  -2   4   4      464.49      412.64     29.88 o 
   0   4   4     1567.89     1600.37     28.70 o 
   2   4   4     1477.06     1453.93     36.50 o 
   4   4   4      106.71      221.95     32.18 o 
   6   4   4        4.54      -22.01     28.49 o 
   8   4   4        3.35      -11.22     46.67 o 
  10   4   4     4811.63     4732.35     73.08 o 
  12   4   4      482.75      431.58     56.59 o 
  14   4   4      378.71      364.10     55.27 o 
  16   4   4      157.17      230.41     56.67 o 
  18   4   4       31.24      -25.91     56.84 o 
  20   4   4        3.19       45.83     56.34 o 
  22   4   4       25.05       54.87     58.75 o 
  24   4   4       70.04      131.40     61.26 o 
 -31   5   4      109.74      127.86    157.68 o 
 -29   5   4        6.00      102.34     32.90 o 
 -27   5   4      946.98      941.72     32.92 o 
 -25   5   4      498.89      532.49     50.55 o 
 -23   5   4     1522.67     1636.67     30.23 o 
 -21   5   4      225.53      279.37     27.54 o 
 -19   5   4      485.23      492.08     25.33 o 
 -17   5   4      375.80      475.54     55.68 o 
 -15   5   4     2300.78     2169.92     72.41 o 
 -13   5   4      812.70      723.02     35.20 o 
 -11   5   4     4030.27     3815.54    182.79 o 
  -9   5   4     7486.40     7322.76     74.23 o 
  -7   5   4     1538.02     1309.37     27.65 o 
  -5   5   4       49.82      113.15     29.52 o 
  -3   5   4     4313.74     4144.15     33.64 o 
  -1   5   4     2597.43     2252.61     64.76 o 
   1   5   4      872.06      742.32     30.15 o 
   3   5   4      204.72      339.90     65.67 o 
   5   5   4     5687.69     5673.49    126.40 o 
   7   5   4     2213.33     2161.19     36.20 o 
   9   5   4     2458.03     2382.72     66.35 o 
  11   5   4      205.16      206.22     56.85 o 
  13   5   4      632.43      481.36     58.10 o 
  15   5   4      566.19      651.36     42.92 o 
  17   5   4      110.16      157.63     57.35 o 
  19   5   4      411.77      492.18     40.65 o 
  21   5   4      295.08      214.30     58.81 o 
  23   5   4      119.68       15.39     62.06 o 
 -30   6   4       83.25       47.40     34.16 o 
 -28   6   4       27.68       82.55     47.29 o 
 -26   6   4       84.48      173.25     27.62 o 
 -24   6   4      837.71      835.33     33.38 o 
 -22   6   4      110.23      161.90     28.65 o 
 -20   6   4      802.12      742.14     31.71 o 
 -18   6   4      223.84      257.36     36.00 o 
 -16   6   4     1279.27     1312.88     42.76 o 
 -14   6   4       40.28       67.76     26.75 o 
 -12   6   4       25.99       35.45     47.35 o 
 -10   6   4      356.07      276.73     26.40 o 
  -8   6   4     1941.11     1826.40     66.65 o 
  -6   6   4      548.27      670.58     30.04 o 
  -4   6   4     1135.56     1329.08     44.02 o 
  -2   6   4     1794.43     1831.19     42.29 o 
   0   6   4      396.54      508.55     58.37 o 
   2   6   4      151.92      179.80     32.63 o 
   4   6   4      456.54      522.41     35.84 o 
   6   6   4      135.39      180.16     27.76 o 
   8   6   4       43.19      -13.24     61.16 o 
  10   6   4      369.81      394.66     41.67 o 
  12   6   4       12.68      -19.10     56.54 o 
  14   6   4      488.01      536.74     41.68 o 
  16   6   4       11.01       -7.93     56.31 o 
  18   6   4       52.54      -56.80     56.80 o 
  20   6   4       36.05      177.73     58.31 o 
  22   6   4      125.49      151.16     59.15 o 
  24   6   4       15.60       75.09     61.96 o 
 -29   7   4      438.89      462.38     56.64 o 
 -27   7   4      874.83      954.16     29.68 o 
 -25   7   4      377.78      297.41     44.66 o 
 -23   7   4     1351.75     1287.60     34.96 o 
 -21   7   4     1442.88     1347.21     77.69 o 
 -19   7   4     3405.30     3333.85     96.78 o 
 -17   7   4     1288.63     1303.34     24.27 o 
 -15   7   4      454.85      550.07     56.30 o 
 -13   7   4     5305.84     5248.60    129.33 o 
 -11   7   4     7786.64     7447.08     64.89 o 
  -9   7   4     8037.29     8055.10    220.39 o 
  -7   7   4     3667.66     3562.55    102.77 o 
  -5   7   4      454.78      392.36     27.66 o 
  -3   7   4     7969.14     7550.93    137.94 o 
  -1   7   4     1471.43     1487.21    107.06 o 
   1   7   4     3519.50     3587.38     35.20 o 
   3   7   4     4616.91     5021.42     80.91 o 
   5   7   4     6265.65     6599.57    104.15 o 
   7   7   4     4851.27     4845.73     85.87 o 
   9   7   4      428.86      525.08     40.83 o 
  11   7   4     2103.71     1940.83     60.26 o 
  13   7   4     1160.14      962.01     60.02 o 
  15   7   4      728.69      657.09     43.51 o 
  17   7   4      465.11      374.66     41.72 o 
  19   7   4      485.82      469.75     60.11 o 
  21   7   4      329.85      168.36     60.84 o 
  23   7   4      280.22      420.50     61.18 o 
 -28   8   4       27.88      -33.44     33.44 o 
 -26   8   4      116.53       97.75     39.34 o 
 -24   8   4      524.97      594.49     35.18 o 
 -22   8   4      823.16      675.70     28.58 o 
 -20   8   4     1021.68      935.69     32.83 o 
 -18   8   4      710.22      724.93     62.88 o 
 -16   8   4      247.90      257.28     23.68 o 
 -14   8   4      237.26      247.99     22.96 o 
 -12   8   4     1059.82      962.35     34.81 o 
 -10   8   4      703.31      691.67     67.66 o 
  -8   8   4       38.62       85.06     30.49 o 
  -6   8   4     1204.29     1152.75     28.11 o 
  -4   8   4      211.70      179.90     29.08 o 
  -2   8   4      388.73      377.56     29.63 o 
   0   8   4      742.92      810.66     74.76 o 
   2   8   4     5300.40     5080.91    118.63 o 
   4   8   4     2579.47     2457.91     51.10 o 
   6   8   4     3467.60     3484.59     52.53 o 
   8   8   4       57.69       73.66     38.44 o 
  10   8   4      560.82      523.17     57.51 o 
  12   8   4      325.73      260.41     55.94 o 
  14   8   4      175.58      185.57     39.70 o 
  16   8   4        9.85      169.77     55.42 o 
  18   8   4      421.89      543.76     60.19 o 
  20   8   4       94.10       71.79     42.39 o 
  22   8   4      179.35      193.87     44.83 o 
 -27   9   4       61.22      110.83     59.86 o 
 -25   9   4      649.15      626.83     29.22 o 
 -23   9   4      607.05      496.90     25.78 o 
 -21   9   4     1007.55     1092.48     53.90 o 
 -19   9   4      922.04      996.14     32.53 o 
 -17   9   4     1328.23     1380.44     49.41 o 
 -15   9   4       78.61       93.43     30.54 o 
 -13   9   4     1261.70     1283.70     55.04 o 
 -11   9   4      990.90      932.16     67.48 o 
  -9   9   4     2567.11     2528.91    149.18 o 
  -7   9   4     2269.20     2186.00     54.70 o 
  -5   9   4     1505.16     1542.17     31.30 o 
  -3   9   4     1444.18     1472.18     29.45 o 
  -1   9   4     4402.15     4354.89    101.49 o 
   1   9   4     5217.11     5025.21    106.78 o 
   3   9   4     2143.77     2165.75     38.09 o 
   5   9   4      424.70      358.04     43.62 o 
   7   9   4     2595.85     2450.52    112.07 o 
   9   9   4       36.05       81.38     38.36 o 
  11   9   4     1025.49     1249.83     44.04 o 
  13   9   4      154.74      131.11     41.07 o 
  15   9   4      692.39      756.64     59.91 o 
  17   9   4      965.05      957.91     60.96 o 
  19   9   4       45.70      -13.70     60.84 o 
  21   9   4      155.52      203.67     61.69 o 
 -26  10   4      289.94      228.84     34.31 o 
 -24  10   4      224.73      234.08     28.62 o 
 -22  10   4      119.09      158.96     37.09 o 
 -20  10   4       70.36       -0.70     43.89 o 
 -18  10   4       46.09      107.73     26.76 o 
 -16  10   4      482.18      491.66     47.23 o 
 -14  10   4      126.80      215.01     45.30 o 
 -12  10   4      808.88      824.72     29.93 o 
 -10  10   4     4063.13     3838.96    147.07 o 
  -8  10   4     4697.45     4815.70     61.58 o 
  -6  10   4     5667.78     5428.83    109.39 o 
  -4  10   4       81.11      119.11     25.23 o 
  -2  10   4      144.11      156.29     25.32 o 
   0  10   4      117.90      169.81     27.95 o 
   2  10   4      373.27      351.11     35.54 o 
   4  10   4      486.98      498.44     43.05 o 
   6  10   4     1607.22     1600.69     40.22 o 
   8  10   4      175.03      174.34     54.65 o 
  10  10   4      544.21      469.32     58.88 o 
  12  10   4      139.23       95.58     56.30 o 
  14  10   4      781.33      741.30     42.81 o 
  16  10   4     1115.60     1060.22     64.12 o 
  18  10   4      415.57      484.10     61.20 o 
  20  10   4      225.31      110.07     44.52 o 
 -25  11   4        7.21       57.22     33.98 o 
 -23  11   4        8.38       24.04     37.93 o 
 -21  11   4       58.28       84.77     32.16 o 
 -19  11   4       90.94      254.74     70.65 o 
 -17  11   4       96.13       81.33     27.25 o 
 -15  11   4      145.95      252.60     43.16 o 
 -13  11   4      298.11      370.23     30.94 o 
 -11  11   4      424.26      470.57     28.76 o 
  -9  11   4        1.91       26.75     55.61 o 
  -7  11   4      121.81       93.84     29.99 o 
  -5  11   4      362.42      335.08     55.99 o 
  -3  11   4       40.43       63.34     27.24 o 
  -1  11   4      195.78      232.53     31.48 o 
   1  11   4       22.08      -42.33     43.70 o 
   3  11   4      473.89      440.21     31.92 o 
   5  11   4       14.34       39.64     33.36 o 
   7  11   4       16.68       25.86     36.41 o 
   9  11   4      305.10      422.20     38.29 o 
  11  11   4      133.79      188.32     39.36 o 
  13  11   4       83.54       44.50     56.95 o 
  15  11   4       23.93       96.90     41.74 o 
  17  11   4       22.89       78.65     42.45 o 
  19  11   4       28.66      -44.10     44.10 o 
 -24  12   4      389.59      482.74     66.96 o 
 -22  12   4      669.99      716.69     33.79 o 
 -20  12   4      309.54      236.87     28.00 o 
 -18  12   4      463.55      474.66     49.27 o 
 -16  12   4     1988.75     1892.53     33.84 o 
 -14  12   4      909.41      929.56     42.13 o 
 -12  12   4      218.78      233.92     24.37 o 
 -10  12   4      413.43      478.42     25.31 o 
  -8  12   4     1401.69     1416.93     42.31 o 
  -6  12   4     1152.95     1232.04     37.97 o 
  -4  12   4     1085.85     1133.80     23.83 o 
  -2  12   4     1497.73     1574.00     28.91 o 
   0  12   4     1211.52     1189.17    102.86 o 
   2  12   4     1056.65     1003.12     34.11 o 
   4  12   4     2863.93     2910.16     39.41 o 
   6  12   4      795.36      794.64     37.61 o 
   8  12   4     1474.51     1412.38     37.19 o 
  10  12   4      105.22       -4.35     40.03 o 
  12  12   4      199.45      183.48     39.95 o 
  14  12   4      147.68      415.41     58.85 o 
  16  12   4       55.85       81.02     60.23 o 
  18  12   4      145.62       39.12     62.07 o 
 -23  13   4       29.42      157.60     80.58 o 
 -21  13   4      164.44      190.50     65.69 o 
 -19  13   4       15.09      -10.82     25.30 o 
 -17  13   4        1.22      127.88     70.09 o 
 -15  13   4        0.65      -31.45     31.45 o 
 -13  13   4      219.20      247.37     27.67 o 
 -11  13   4        2.32       -1.68     44.35 o 
  -9  13   4       99.46      143.61     24.79 o 
  -7  13   4       32.00      -27.23     72.07 o 
  -5  13   4       42.95      146.71     27.10 o 
  -3  13   4        6.60       82.93     67.65 o 
  -1  13   4       27.94       41.21     32.97 o 
   1  13   4       92.79       77.48     31.73 o 
   3  13   4      196.38      198.83     38.42 o 
   5  13   4       76.11      116.67     29.36 o 
   7  13   4       59.04       81.08     38.33 o 
   9  13   4        1.19       35.28     37.63 o 
  11  13   4       48.72       -6.34     41.55 o 
  13  13   4        0.15       88.62     60.73 o 
  15  13   4       35.50       75.90     42.91 o 
 -22  14   4      333.01      343.75     35.16 o 
 -20  14   4      404.88      387.67     82.94 o 
 -18  14   4      261.49      290.99     28.75 o 
 -16  14   4      692.68      788.42    103.25 o 
 -14  14   4     1124.24     1124.72     76.53 o 
 -12  14   4      659.79      746.49     50.03 o 
 -10  14   4      170.98      217.71     28.07 o 
  -8  14   4      683.92      777.92     92.46 o 
  -6  14   4      659.19      700.04     29.49 o 
  -4  14   4     1736.14     1606.38     60.90 o 
  -2  14   4      982.91      943.25     29.14 o 
   0  14   4      481.56      501.85     37.02 o 
   2  14   4      555.14      519.00    133.14 o 
   4  14   4     1175.77     1212.66     81.96 o 
   6  14   4        8.57       62.24     35.21 o 
   8  14   4      915.97      961.09     42.44 o 
  10  14   4      484.00      567.73     42.23 o 
  12  14   4      434.96      294.48     59.46 o 
  14  14   4      201.48      199.11     43.21 o 
 -19  15   4      260.31      255.68     29.50 o 
 -17  15   4       39.40      133.60     35.21 o 
 -15  15   4      236.45      221.05     25.86 o 
 -13  15   4      824.05      757.70     58.40 o 
 -11  15   4      837.78      920.78     33.62 o 
  -9  15   4      114.36       73.17     35.69 o 
  -7  15   4       11.45        3.16    101.37 o 
  -5  15   4      619.97      533.69    136.76 o 
  -3  15   4      548.53      611.45     33.20 o 
  -1  15   4      682.27      813.47     39.03 o 
   1  15   4      491.69      521.86     33.01 o 
   3  15   4       52.69      111.74     28.00 o 
   5  15   4      198.95      265.69     54.05 o 
   7  15   4       30.38       49.38     37.30 o 
   9  15   4      475.77      627.46     59.32 o 
  11  15   4      393.61      256.02     59.49 o 
 -16  16   4      271.04      273.41     47.97 o 
 -14  16   4      176.05      220.88     29.83 o 
 -12  16   4       80.44      122.28     28.59 o 
 -10  16   4       76.53       80.99     91.81 o 
  -8  16   4      374.00      332.73     71.62 o 
  -6  16   4      344.13      335.96     26.30 o 
  -4  16   4      209.16      140.76     33.00 o 
  -2  16   4      282.83      345.42     38.05 o 
   0  16   4      233.19      306.65     29.26 o 
   2  16   4      631.99      685.47     37.98 o 
   4  16   4      182.82      132.37     30.15 o 
   6  16   4       55.29        2.24     37.99 o 
   8  16   4      144.61      131.99     35.14 o 
  10  16   4      225.82      115.04     42.24 o 
 -13  17   4       87.46       80.73     34.67 o 
 -11  17   4      235.11      185.37     36.92 o 
  -9  17   4      133.54      224.99     34.22 o 
  -7  17   4      127.36       76.06     34.12 o 
  -5  17   4      351.80      362.69     33.23 o 
  -3  17   4      176.22      206.16     37.92 o 
  -1  17   4      402.87      432.65     94.06 o 
   1  17   4      193.68      230.53     84.19 o 
   3  17   4        5.24      154.41     54.60 o 
   5  17   4      173.60      162.63     31.22 o 
  -6  18   4      111.36       75.73     26.95 o 
  -4  18   4       11.10       15.87     38.11 o 
  -2  18   4        5.50       41.33     82.52 o 
   0  18   4        7.59      -64.47     64.47 o 
 -31   1   5      104.17      126.96     54.01 o 
 -29   1   5      317.87      419.68     59.20 o 
 -27   1   5      688.67      673.55    165.29 o 
 -25   1   5      328.72      429.54     28.39 o 
 -23   1   5     1141.72     1206.15     60.15 o 
 -21   1   5     2526.57     2467.06     73.45 o 
 -19   1   5     2923.27     2803.61     90.63 o 
 -17   1   5     2080.92     2210.05     40.72 o 
 -15   1   5      448.97      511.38     25.42 o 
 -13   1   5     1545.76     1472.88     69.04 o 
 -11   1   5     9700.09     9895.45     48.34 o 
  -9   1   5     4559.05     4766.35     82.36 o 
  -7   1   5     4345.46     4237.85     75.45 o 
  -5   1   5    12513.02    12559.98    212.52 o 
  -3   1   5     8259.90     8210.69    126.49 o 
  -1   1   5       26.57        8.22     30.82 o 
   1   1   5       68.61      213.45     64.81 o 
   3   1   5     3341.89     3347.58     40.90 o 
   5   1   5     5031.44     4886.11     34.22 o 
   7   1   5     6200.76     5955.51     58.04 o 
   9   1   5     2245.00     2110.30     33.18 o 
  11   1   5     1079.06     1088.18     45.97 o 
  13   1   5      924.94      905.62     50.82 o 
  15   1   5       39.47       61.47     42.88 o 
  17   1   5      417.38      396.21     46.00 o 
  19   1   5      770.88      771.31     44.96 o 
  21   1   5      323.77      350.02     73.58 o 
  23   1   5      145.77      147.72     52.90 o 
 -32   2   5       76.73       19.82     42.10 o 
 -30   2   5       35.01      -15.12     89.93 o 
 -28   2   5      178.86      193.10     50.86 o 
 -26   2   5      105.25      202.43     53.12 o 
 -24   2   5      410.50      408.30     36.01 o 
 -22   2   5       95.75      216.26     53.54 o 
 -20   2   5     1491.01     1592.67     29.18 o 
 -18   2   5      981.82      946.11     27.01 o 
 -16   2   5       43.84      125.88     33.04 o 
 -14   2   5       63.64      138.83     35.74 o 
 -12   2   5      218.50      368.25     24.92 o 
 -10   2   5      756.03      693.45     29.40 o 
  -8   2   5     6156.79     6359.61    170.18 o 
  -6   2   5     2378.56     2354.33     28.49 o 
  -4   2   5        6.67       71.10     49.02 o 
  -2   2   5      492.92      429.15     40.92 o 
   0   2   5      565.96      606.76     26.68 o 
   2   2   5      729.11      693.71     28.34 o 
   4   2   5     1258.12     1293.19     32.11 o 
   6   2   5     1394.09     1355.31     36.62 o 
   8   2   5       13.92       92.40     34.77 o 
  10   2   5      259.69      340.89     44.28 o 
  12   2   5        4.50       10.30     42.23 o 
  14   2   5      160.24      198.15     46.00 o 
  16   2   5      577.77      572.87     50.53 o 
  18   2   5       91.97       27.97     55.95 o 
  20   2   5       42.15       77.23     57.30 o 
  22   2   5      158.94      134.00     73.18 o 
 -31   3   5       85.22      208.75     77.31 o 
 -29   3   5      165.46      182.81     55.96 o 
 -27   3   5       20.27       63.70     55.13 o 
 -25   3   5      279.49      286.48     36.25 o 
 -23   3   5     1988.03     1951.61     44.40 o 
 -21   3   5     1804.18     1708.32     33.01 o 
 -19   3   5      205.96      249.11     60.44 o 
 -17   3   5      200.74      258.47     28.31 o 
 -15   3   5      902.35      867.47     27.14 o 
 -13   3   5      843.94      839.16     54.66 o 
 -11   3   5       16.07       38.04     26.14 o 
  -9   3   5     1952.30     1691.12     28.70 o 
  -7   3   5     3902.75     3600.20     88.83 o 
  -5   3   5     1815.69     1924.94     66.51 o 
  -3   3   5     2377.96     2398.63     50.82 o 
  -1   3   5     1823.99     1769.72     31.04 o 
   1   3   5     3072.25     3117.62     30.13 o 
   3   3   5      110.24      151.03     30.53 o 
   5   3   5      647.28      626.14     30.19 o 
   7   3   5     3167.85     3041.28     34.65 o 
   9   3   5      628.34      612.02     27.69 o 
  11   3   5      240.84      338.35     60.49 o 
  13   3   5       50.16       82.36     55.05 o 
  15   3   5      156.12      145.31     55.95 o 
  17   3   5        2.21       65.04     55.94 o 
  19   3   5       66.25       76.70     69.29 o 
  21   3   5      469.44      443.82     72.75 o 
  23   3   5      390.78      314.41     62.39 o 
 -30   4   5      201.91      343.15    136.49 o 
 -28   4   5       45.66      113.65     28.55 o 
 -26   4   5      251.45      234.49     24.82 o 
 -24   4   5      570.02      586.96     46.14 o 
 -22   4   5      922.10      986.32     30.04 o 
 -20   4   5      285.93      330.00     34.12 o 
 -18   4   5      200.86      195.32     53.26 o 
 -16   4   5      408.03      449.94     47.48 o 
 -14   4   5     1611.46     1586.92     60.02 o 
 -12   4   5      565.44      488.36     32.01 o 
 -10   4   5     1276.24     1133.57     24.17 o 
  -8   4   5     5939.97     5776.42     95.60 o 
  -6   4   5     2843.40     2497.27     51.47 o 
  -4   4   5     1684.87     1805.42     98.11 o 
  -2   4   5       56.31      102.06     33.85 o 
   0   4   5      633.69      594.60     26.30 o 
   2   4   5     2331.98     2135.48     34.21 o 
   4   4   5      558.92      570.57     31.94 o 
   6   4   5      953.20      861.73     32.36 o 
   8   4   5      402.85      395.26     34.73 o 
  10   4   5     1860.04     1498.80    832.02 o 
  12   4   5        7.79       41.02     56.83 o 
  14   4   5       72.57      114.52     56.62 o 
  16   4   5      331.08      343.94     55.41 o 
  18   4   5       64.19       75.99     56.23 o 
  20   4   5       28.62      117.24     56.61 o 
  22   4   5       49.53       50.81     61.41 o 
 -31   5   5       16.94       34.15     37.74 o 
 -29   5   5       84.13      123.01     36.16 o 
 -27   5   5       71.58      142.88     41.22 o 
 -25   5   5        7.63       78.71     30.86 o 
 -23   5   5        9.89       51.82     49.03 o 
 -21   5   5      143.85      156.47     64.54 o 
 -19   5   5     1545.69     1475.84     86.73 o 
 -17   5   5      108.09       90.45     24.14 o 
 -15   5   5       20.60       64.22     25.68 o 
 -13   5   5       34.01       49.68     29.53 o 
 -11   5   5       20.87      111.83     29.14 o 
  -9   5   5      667.10      714.94     24.70 o 
  -7   5   5      205.81      214.22     24.03 o 
  -5   5   5      519.23      522.90     23.57 o 
  -3   5   5      258.00      241.57     26.85 o 
  -1   5   5      213.98      279.80     79.84 o 
   1   5   5       49.03       64.51     21.97 o 
   3   5   5        6.01       31.19     26.05 o 
   5   5   5     1122.46     1080.58    108.43 o 
   7   5   5      108.48       75.16     29.90 o 
   9   5   5       12.85      149.29     54.27 o 
  11   5   5       70.72       89.04     55.56 o 
  13   5   5      194.25      240.73     40.70 o 
  15   5   5      112.45       52.69     56.78 o 
  17   5   5        9.60       13.43     58.26 o 
  19   5   5       11.55       58.50     58.50 o 
  21   5   5      118.70       71.15     61.69 o 
 -30   6   5       65.33      111.12     54.96 o 
 -28   6   5       96.17       88.56     32.86 o 
 -26   6   5     1829.66     1942.77     39.67 o 
 -24   6   5     1022.82     1027.71     32.51 o 
 -22   6   5     1000.70      936.40     32.25 o 
 -20   6   5     1528.69     1516.71     84.77 o 
 -18   6   5     2352.16     2228.15     52.06 o 
 -16   6   5     2736.45     2754.44     48.69 o 
 -14   6   5     1871.25     1993.86     51.86 o 
 -12   6   5     6320.40     6066.33    109.32 o 
 -10   6   5     5886.36     5999.32     77.92 o 
  -8   6   5     2606.26     2318.41    129.50 o 
  -6   6   5     3282.00     3284.34     89.62 o 
  -4   6   5     2458.30     2390.21     83.30 o 
  -2   6   5     3580.29     3643.98     81.84 o 
   0   6   5     3679.59     3783.09     67.23 o 
   2   6   5     2758.51     2948.72     46.03 o 
   4   6   5     6502.59     6557.36    204.31 o 
   6   6   5     1127.90     1157.30     53.09 o 
   8   6   5     2004.72     2043.87     42.41 o 
  10   6   5     3819.90     3567.84     64.30 o 
  12   6   5      975.54     1055.82     57.68 o 
  14   6   5      463.12      458.10     41.47 o 
  16   6   5      388.70      316.98     57.87 o 
  18   6   5      643.38      692.23     60.73 o 
  20   6   5      459.11      585.14     61.36 o 
 -29   7   5        8.93       -3.98     26.92 o 
 -27   7   5       32.17       23.50     32.78 o 
 -25   7   5      203.32      380.10     29.18 o 
 -23   7   5     1032.19      997.92     28.61 o 
 -21   7   5      274.75      321.27     64.24 o 
 -19   7   5       80.13      134.81     27.31 o 
 -17   7   5        5.20       34.74     27.17 o 
 -15   7   5       63.67       91.00     45.83 o 
 -13   7   5      238.63      251.14     26.10 o 
 -11   7   5      180.04      230.07     28.92 o 
  -9   7   5       87.84      107.24     29.88 o 
  -7   7   5      125.25      253.13     29.02 o 
  -5   7   5      121.02      272.17     66.07 o 
  -3   7   5      533.75      581.18     61.49 o 
  -1   7   5      116.79      159.46     32.48 o 
   1   7   5     1883.70     1924.63     49.38 o 
   3   7   5      120.17       86.58     28.09 o 
   5   7   5       19.30       27.61     32.94 o 
   7   7   5     1275.96     1372.71     37.77 o 
   9   7   5       31.58       94.20     38.68 o 
  11   7   5        0.21       16.03     56.18 o 
  13   7   5        0.29       53.23     39.41 o 
  15   7   5        1.81       28.08     56.91 o 
  17   7   5       10.51       25.11     59.45 o 
  19   7   5       49.64       36.13     61.68 o 
  21   7   5       98.76      169.61     62.03 o 
 -28   8   5      900.84      953.59    119.76 o 
 -26   8   5      590.94      695.47     59.94 o 
 -24   8   5      989.80     1047.13     37.41 o 
 -22   8   5      127.68       90.09     31.03 o 
 -20   8   5      284.90      367.37     27.24 o 
 -18   8   5      455.53      545.37     48.63 o 
 -16   8   5     2288.15     2457.41    113.49 o 
 -14   8   5      747.18      805.24     27.71 o 
 -12   8   5     1234.11     1264.41     26.46 o 
 -10   8   5     1941.39     1903.14     71.69 o 
  -8   8   5     2830.35     2864.70     94.10 o 
  -6   8   5     2641.59     2513.54     48.56 o 
  -4   8   5     4797.68     4481.26     50.58 o 
  -2   8   5     1410.65     1304.70     36.40 o 
   0   8   5     4472.74     4276.09    111.31 o 
   2   8   5      461.27      442.49     28.24 o 
   4   8   5     1734.32     1735.77     30.75 o 
   6   8   5       18.36      141.48     62.07 o 
   8   8   5     1521.70     1464.28     56.57 o 
  10   8   5      166.12      235.50     54.64 o 
  12   8   5      505.34      587.00     59.03 o 
  14   8   5      377.67      505.96     41.79 o 
  16   8   5      648.81      544.98     59.69 o 
  18   8   5      991.60      875.40     64.30 o 
  20   8   5      340.72      371.53     63.84 o 
 -27   9   5      240.72      239.84     61.08 o 
 -25   9   5       71.91       79.33     28.24 o 
 -23   9   5      453.12      548.62     49.05 o 
 -21   9   5      180.23      309.18     44.04 o 
 -19   9   5      400.08      471.95     66.58 o 
 -17   9   5        8.18      -20.43     26.31 o 
 -15   9   5       89.15      166.57     26.76 o 
 -13   9   5     1055.46     1076.52     28.08 o 
 -11   9   5     1153.54     1185.71     39.27 o 
  -9   9   5     4166.72     4070.94     96.64 o 
  -7   9   5     1003.55     1016.27     25.49 o 
  -5   9   5     2163.24     2192.95     30.16 o 
  -3   9   5      738.63      758.68     36.78 o 
  -1   9   5       49.03       71.83     34.92 o 
   1   9   5      734.20      696.46     27.66 o 
   3   9   5      446.22      458.74     55.22 o 
   5   9   5      694.79      692.13     35.83 o 
   7   9   5      450.70      486.22     46.97 o 
   9   9   5       13.82       79.90     55.89 o 
  11   9   5       28.74      -56.69     56.69 o 
  13   9   5      965.35      916.10     58.97 o 
  15   9   5      561.36      442.18     60.19 o 
  17   9   5      639.99      607.03     61.90 o 
  19   9   5      230.06       40.05     63.47 o 
 -26  10   5        9.50       34.54     45.13 o 
 -24  10   5      296.83      328.42     30.19 o 
 -22  10   5      327.55      360.82     56.63 o 
 -20  10   5       11.09       96.29     31.00 o 
 -18  10   5      219.16      215.71     24.15 o 
 -16  10   5     1501.54     1566.79     29.08 o 
 -14  10   5     1839.14     1701.20     51.86 o 
 -12  10   5        3.53        5.69     26.75 o 
 -10  10   5       80.74      134.55     26.36 o 
  -8  10   5        3.92       64.14     31.24 o 
  -6  10   5      112.70      143.73     26.38 o 
  -4  10   5       59.77      149.91     41.03 o 
  -2  10   5      419.26      395.36     26.35 o 
   0  10   5     2025.01     1900.04     32.92 o 
   2  10   5     2327.18     2416.90     64.87 o 
   4  10   5      170.98      178.25     24.53 o 
   6  10   5      367.68      410.51     31.84 o 
   8  10   5      430.89      494.71     55.46 o 
  10  10   5        4.14      -57.10     57.10 o 
  12  10   5       65.91       -7.86     58.42 o 
  14  10   5        2.42      -42.08     42.08 o 
  16  10   5        1.64       18.39     43.60 o 
  18  10   5        0.94       38.68     44.26 o 
 -25  11   5        9.51       13.19     54.79 o 
 -23  11   5      156.92      127.12     28.10 o 
 -21  11   5      471.85      559.91     44.26 o 
 -19  11   5      546.14      541.28     35.45 o 
 -17  11   5      342.65      433.17     47.81 o 
 -15  11   5      603.90      596.11     23.18 o 
 -13  11   5     1063.83     1026.61     32.24 o 
 -11  11   5      465.60      450.41     28.14 o 
  -9  11   5      456.15      387.68     43.67 o 
  -7  11   5      108.30      150.13     31.42 o 
  -5  11   5       45.46      151.36     26.90 o 
  -3  11   5      132.63      187.67     77.43 o 
  -1  11   5       16.22       97.18     54.84 o 
   1  11   5      403.97      401.90     31.52 o 
   3  11   5     1695.21     1605.54     52.76 o 
   5  11   5     1588.35     1625.21     39.56 o 
   7  11   5      269.63      277.30     34.92 o 
   9  11   5      274.68      186.68     56.43 o 
  11  11   5       36.38       54.75     55.94 o 
  13  11   5       98.43      117.36     40.89 o 
  15  11   5       29.15      -43.32     43.32 o 
  17  11   5        6.99       18.81     62.03 o 
 -24  12   5       43.91       41.53     55.68 o 
 -22  12   5       21.59       87.48     40.91 o 
 -20  12   5      350.81      396.74     39.38 o 
 -18  12   5        3.33       40.25     68.18 o 
 -16  12   5        9.87       31.03     69.30 o 
 -14  12   5      541.18      500.41     54.42 o 
 -12  12   5      328.48      335.19     41.49 o 
 -10  12   5      362.71      398.86     66.83 o 
  -8  12   5        1.23       44.44     52.29 o 
  -6  12   5        6.67      -19.01     24.74 o 
  -4  12   5       86.55       80.54     65.42 o 
  -2  12   5      294.84      298.76     28.10 o 
   0  12   5      139.34      107.66     23.31 o 
   2  12   5      535.53      508.80     40.54 o 
   4  12   5     1251.10     1247.73     36.82 o 
   6  12   5       27.39       -8.25     38.52 o 
   8  12   5      182.29      206.12     56.10 o 
  10  12   5      114.83      339.71     58.55 o 
  12  12   5      488.09      559.94     60.27 o 
  14  12   5      231.24      140.09     43.88 o 
 -23  13   5      122.89       10.61     61.64 o 
 -21  13   5      451.89      471.80     68.25 o 
 -19  13   5      172.80      105.76     77.69 o 
 -17  13   5      178.40      215.19     62.01 o 
 -15  13   5      149.69      160.49     42.48 o 
 -13  13   5      702.63      793.18     29.50 o 
 -11  13   5     1934.98     1958.33     30.91 o 
  -9  13   5      196.22      306.80     26.97 o 
  -7  13   5      908.85      872.26     32.68 o 
  -5  13   5      671.76      719.77     28.49 o 
  -3  13   5     2199.93     2212.52     34.60 o 
  -1  13   5     2429.25     2500.66     49.54 o 
   1  13   5      418.85      458.07     42.17 o 
   3  13   5      787.89      805.73     35.25 o 
   5  13   5      309.38      330.66     36.72 o 
   7  13   5       32.76       71.98     34.89 o 
   9  13   5       56.85       20.18     41.36 o 
  11  13   5      433.47      192.48     43.87 o 
  13  13   5      337.51      241.77     62.04 o 
 -20  14   5        8.08       33.96     29.20 o 
 -18  14   5        0.70       -7.00     83.87 o 
 -16  14   5        6.86        3.58     48.19 o 
 -14  14   5      100.15      160.20     45.47 o 
 -12  14   5      178.36      196.96     44.86 o 
 -10  14   5      340.40      387.73     55.35 o 
  -8  14   5      311.66      323.38     76.07 o 
  -6  14   5      175.18      214.88     69.26 o 
  -4  14   5      107.28       28.49     24.71 o 
  -2  14   5      170.29      239.15     73.75 o 
   0  14   5       17.39       68.56     27.21 o 
   2  14   5        3.65       31.22     40.59 o 
   4  14   5       42.08       20.58     45.70 o 
   6  14   5      220.34      289.34     53.93 o 
   8  14   5      217.59      200.99     43.46 o 
  10  14   5      141.26       68.11     42.70 o 
  12  14   5       50.66      100.82     60.88 o 
 -17  15   5      494.31      416.77     36.01 o 
 -15  15   5      911.16      984.62    113.58 o 
 -13  15   5      882.99      980.42    108.22 o 
 -11  15   5      988.61      858.83     68.83 o 
  -9  15   5      182.34      276.06     62.66 o 
  -7  15   5      659.04      662.34     47.35 o 
  -5  15   5      418.38      493.11     28.80 o 
  -3  15   5      880.16      809.55     35.14 o 
  -1  15   5     1602.77     1568.40    112.20 o 
   1  15   5      438.66      566.84     67.77 o 
   3  15   5      651.24      644.10     35.72 o 
   5  15   5      736.74      598.31     95.85 o 
   7  15   5      275.08      308.87     35.87 o 
   9  15   5      408.06      491.53     46.11 o 
 -14  16   5      467.28      394.30     43.29 o 
 -12  16   5      216.79      212.87     27.84 o 
 -10  16   5      517.92      460.53     36.10 o 
  -8  16   5      253.71      363.17     29.50 o 
  -6  16   5      265.22      274.86     48.41 o 
  -4  16   5      446.20      386.37     34.63 o 
  -2  16   5      445.36      444.18     37.49 o 
   0  16   5       24.82      102.61     34.35 o 
   2  16   5      681.47      716.63     37.31 o 
   4  16   5       58.52       68.12     54.53 o 
   6  16   5      605.16      526.88     42.14 o 
  -9  17   5        1.93      104.92    120.22 o 
  -7  17   5       19.65        5.62     34.47 o 
  -5  17   5       10.40      128.61     56.13 o 
  -3  17   5        0.86       90.98     64.10 o 
  -1  17   5       51.08       49.08     35.66 o 
   1  17   5       21.93       47.59     43.86 o 
 -30   0   6        3.97      136.64     57.53 o 
 -28   0   6      358.74      418.53     56.43 o 
 -26   0   6      543.95      532.42     39.98 o 
 -24   0   6      843.92      822.55     31.55 o 
 -22   0   6      489.47      461.65     53.87 o 
 -20   0   6     6117.42     6281.46    328.20 o 
 -18   0   6     8678.74     8668.34    170.32 o 
 -16   0   6     6243.74     6008.09    196.55 o 
 -14   0   6     4475.39     4363.79     46.65 o 
 -12   0   6     2915.37     2728.63     52.26 o 
 -10   0   6     4415.78     4526.66    174.42 o 
  -8   0   6    14715.60    13779.61    306.24 o 
  -6   0   6      133.24       92.51     34.03 o 
  -4   0   6     5043.65     4800.94     49.31 o 
  -2   0   6      127.10      199.84     58.16 o 
   0   0   6     1445.18     1380.57     69.28 o 
   2   0   6     4078.39     3891.29     81.40 o 
   4   0   6     7772.37     7701.09     54.61 o 
   6   0   6    16567.51    16793.06    146.05 o 
   8   0   6     9152.23     8999.93    193.45 o 
  10   0   6     1786.35     1722.06     42.53 o 
  12   0   6        5.57       28.18     55.00 o 
  14   0   6      132.99      152.57     68.37 o 
  16   0   6     1208.41     1354.42     75.19 o 
  18   0   6       42.72      145.94     71.22 o 
  20   0   6      274.41      317.58     88.17 o 
 -31   1   6       29.77      -37.11     39.97 o 
 -29   1   6       63.38      208.02     39.71 o 
 -27   1   6       52.15       42.10     34.99 o 
 -25   1   6       86.28      167.31     44.90 o 
 -23   1   6      174.29      194.30     46.95 o 
 -21   1   6      161.07      163.13     24.44 o 
 -19   1   6      686.74      733.15     48.62 o 
 -17   1   6     1503.65     1477.30     32.02 o 
 -15   1   6       73.28      111.32     25.49 o 
 -13   1   6      204.30      298.69     42.64 o 
 -11   1   6      337.45      316.94     23.07 o 
  -9   1   6      100.35      165.87     26.43 o 
  -7   1   6      173.81      174.89     25.71 o 
  -5   1   6        5.64      -19.30     45.39 o 
  -3   1   6     1326.40     1380.82     54.56 o 
  -1   1   6      127.33      167.69     35.47 o 
   1   1   6       28.27       85.96     29.83 o 
   3   1   6       79.13      108.00     29.40 o 
   5   1   6     2676.70     2485.33     32.06 o 
   7   1   6       80.63      112.35     27.77 o 
   9   1   6       48.35       -1.99     28.50 o 
  11   1   6       12.18       22.76     44.01 o 
  13   1   6       67.83      100.83     39.01 o 
  15   1   6       12.48       70.79     47.85 o 
  17   1   6       28.55       41.54     47.51 o 
  19   1   6      115.05      148.77     47.88 o 
 -30   2   6      194.39      230.33     68.86 o 
 -28   2   6      598.82      638.62     49.30 o 
 -26   2   6      672.62      687.11     30.37 o 
 -24   2   6     1000.85      959.13     58.35 o 
 -22   2   6      944.47      919.84     70.07 o 
 -20   2   6      603.30      676.40     60.84 o 
 -18   2   6       40.28       94.12     26.28 o 
 -16   2   6       32.24       -2.75     32.95 o 
 -14   2   6      188.39      214.59     28.66 o 
 -12   2   6      315.19      284.74     38.06 o 
 -10   2   6     2890.24     2751.52     73.54 o 
  -8   2   6     7895.20     7328.36    160.18 o 
  -6   2   6     3932.09     3902.20     46.49 o 
  -4   2   6     3132.42     3116.83     48.66 o 
  -2   2   6     1034.78     1069.11     25.96 o 
   0   2   6      765.06      814.84     27.12 o 
   2   2   6     1025.03      873.01     33.66 o 
   4   2   6      249.28      267.70     25.66 o 
   6   2   6      182.05      249.59     27.56 o 
   8   2   6      389.21      389.23     25.92 o 
  10   2   6       16.02       85.02     42.82 o 
  12   2   6        6.74       26.66     63.52 o 
  14   2   6      224.97      294.46     46.28 o 
  16   2   6     1081.77      995.90    225.34 o 
  18   2   6      706.87      673.43     59.67 o 
  20   2   6      339.25      259.85     75.96 o 
 -31   3   6      392.41      243.41     87.13 o 
 -29   3   6      100.10      226.71     29.26 o 
 -27   3   6       46.87       96.25     24.69 o 
 -25   3   6      143.39      158.86     69.12 o 
 -23   3   6      918.50     1042.97     66.22 o 
 -21   3   6      926.87     1099.56    125.13 o 
 -19   3   6       38.66       54.89     45.69 o 
 -17   3   6      467.84      453.40     24.42 o 
 -15   3   6        5.43       47.80     27.40 o 
 -13   3   6      334.38      254.10     26.66 o 
 -11   3   6     2089.13     2058.45     57.96 o 
  -9   3   6      887.32      906.46     23.54 o 
  -7   3   6     3460.45     3478.06     84.58 o 
  -5   3   6     2385.16     2340.14    103.57 o 
  -3   3   6      602.85      584.34     32.35 o 
  -1   3   6      591.55      576.35     23.33 o 
   1   3   6      176.90      174.15     29.67 o 
   3   3   6      102.86      172.73     25.83 o 
   5   3   6     1285.16     1158.42     28.61 o 
   7   3   6        7.22       12.80     28.15 o 
   9   3   6      362.62      404.70     53.26 o 
  11   3   6      585.05      609.53     45.00 o 
  13   3   6      479.65      464.17     58.32 o 
  15   3   6       30.56      -47.53     56.35 o 
  17   3   6       37.31      -59.50     59.50 o 
  19   3   6      485.50      480.77     60.66 o 
 -30   4   6        1.38        7.24     35.71 o 
 -28   4   6       14.42      -39.10     39.10 o 
 -26   4   6      221.32      223.49     22.70 o 
 -24   4   6      209.26      263.35     47.20 o 
 -22   4   6      571.47      612.33     31.47 o 
 -20   4   6        2.35       84.28     58.49 o 
 -18   4   6      134.66       84.34     27.90 o 
 -16   4   6       50.06       76.79     40.73 o 
 -14   4   6       41.98        6.66     27.37 o 
 -12   4   6      776.72      754.45     25.84 o 
 -10   4   6     2838.91     2691.67     78.74 o 
  -8   4   6       18.71      109.37     46.80 o 
  -6   4   6       78.30      102.43     42.07 o 
  -4   4   6     2037.43     2105.58     28.83 o 
  -2   4   6     1892.85     1837.43     26.77 o 
   0   4   6       59.02      102.28     25.64 o 
   2   4   6      584.17      546.73     28.95 o 
   4   4   6      699.08      688.11     29.28 o 
   6   4   6       32.48       15.87     33.92 o 
   8   4   6       97.57       74.60     29.87 o 
  10   4   6        1.55       74.81     47.68 o 
  12   4   6      126.06      180.73     55.86 o 
  14   4   6       19.75       86.36     38.74 o 
  16   4   6       98.06      116.13     58.00 o 
  18   4   6       85.41      179.98     60.50 o 
  20   4   6       11.65      -11.17     61.73 o 
 -29   5   6      129.14      236.06     87.87 o 
 -27   5   6       39.09       76.74     53.38 o 
 -25   5   6      279.34      342.25     27.69 o 
 -23   5   6     1160.77     1090.37     55.38 o 
 -21   5   6     2142.82     2192.97    128.27 o 
 -19   5   6      410.13      530.87     50.40 o 
 -17   5   6      105.34      122.32     26.92 o 
 -15   5   6      916.09      793.00     42.90 o 
 -13   5   6     1551.74     1603.86     84.14 o 
 -11   5   6     1198.42     1229.22     49.66 o 
  -9   5   6      416.41      393.44     29.61 o 
  -7   5   6     1369.65     1243.70     44.84 o 
  -5   5   6     3709.11     3555.68     66.78 o 
  -3   5   6       80.69      177.34     28.81 o 
  -1   5   6     1581.79     1610.10     25.30 o 
   1   5   6      903.53      896.13     41.70 o 
   3   5   6     1072.79     1081.74     33.91 o 
   5   5   6      127.22      154.06     26.74 o 
   7   5   6      517.45      540.71     86.74 o 
   9   5   6      599.46      629.20     46.93 o 
  11   5   6      977.17      908.08     57.68 o 
  13   5   6      179.04       38.83     57.18 o 
  15   5   6       14.78      120.26     57.80 o 
  17   5   6        7.00      180.98     61.19 o 
  19   5   6        3.63        5.42     61.60 o 
 -28   6   6        3.01       44.07     45.69 o 
 -26   6   6      100.84      143.39     97.81 o 
 -24   6   6        3.79      -46.95     46.95 o 
 -22   6   6        0.03       57.91     23.68 o 
 -20   6   6       39.36       96.93     26.73 o 
 -18   6   6      100.87      108.74     37.40 o 
 -16   6   6      222.20      234.87     24.31 o 
 -14   6   6      138.76      146.28     59.96 o 
 -12   6   6      410.33      495.64     80.82 o 
 -10   6   6      308.02      324.64     54.37 o 
  -8   6   6       28.53       80.73     32.32 o 
  -6   6   6       14.25       71.93     48.87 o 
  -4   6   6      720.01      667.98     69.70 o 
  -2   6   6      112.35       96.07     19.67 o 
   0   6   6      170.67      226.39     35.35 o 
   2   6   6       39.63      116.03     83.39 o 
   4   6   6      237.18      248.49     67.30 o 
   6   6   6      173.21      229.63     32.48 o 
   8   6   6       33.90      -10.86     63.55 o 
  10   6   6        0.03       -8.98     55.48 o 
  12   6   6        0.18        2.46     55.89 o 
  14   6   6       48.24       29.56     57.64 o 
  16   6   6        0.15      -58.91     58.91 o 
  18   6   6       63.33      -21.04     61.26 o 
 -29   7   6      285.28      358.16     67.72 o 
 -27   7   6      280.82      240.47     54.40 o 
 -25   7   6      518.62      436.80     30.11 o 
 -23   7   6      436.45      455.52     68.12 o 
 -21   7   6      697.11      651.14     48.44 o 
 -19   7   6     2803.96     2582.92     81.60 o 
 -17   7   6     1615.98     1616.28     33.54 o 
 -15   7   6     3122.61     2709.84     65.35 o 
 -13   7   6     1623.92     1771.09     28.60 o 
 -11   7   6     1610.03     1587.25     46.43 o 
  -9   7   6     1496.53     1449.16     30.85 o 
  -7   7   6     1726.02     1792.51     36.12 o 
  -5   7   6     3503.29     3450.49     67.92 o 
  -3   7   6     1977.46     1855.53     33.48 o 
  -1   7   6      402.28      454.60     38.14 o 
   1   7   6     1044.92     1071.89     32.98 o 
   3   7   6     1645.32     1667.48     46.56 o 
   5   7   6     2516.37     2567.07     32.57 o 
   7   7   6     2737.04     2770.97     63.52 o 
   9   7   6      797.35      767.01     57.27 o 
  11   7   6      841.96      916.04     58.56 o 
  13   7   6      322.73      495.90     43.60 o 
  15   7   6      243.25      257.96     60.24 o 
  17   7   6      134.82      208.30     60.67 o 
 -28   8   6        3.86       41.50     43.63 o 
 -26   8   6      255.25      286.86     45.48 o 
 -24   8   6       59.57      140.39     31.09 o 
 -22   8   6      214.15      290.58     57.89 o 
 -20   8   6      210.74      189.52     31.26 o 
 -18   8   6     1023.62      906.62     27.48 o 
 -16   8   6       68.45       73.76     99.66 o 
 -14   8   6        1.87       21.36     26.24 o 
 -12   8   6       12.15       31.92     45.22 o 
 -10   8   6      831.54      837.15     62.27 o 
  -8   8   6      336.30      327.82     24.56 o 
  -6   8   6      177.54      169.08     39.37 o 
  -4   8   6      408.61      374.46     23.93 o 
  -2   8   6     3520.35     3365.22     31.72 o 
   0   8   6      145.25      210.13     30.85 o 
   2   8   6      114.62      107.02     55.34 o 
   4   8   6      189.37      212.22     39.42 o 
   6   8   6      167.57      185.80     28.58 o 
   8   8   6      380.59      480.53     57.08 o 
  10   8   6        7.27      112.90     56.60 o 
  12   8   6      115.15       90.23     40.38 o 
  14   8   6       44.08       -5.01     59.09 o 
  16   8   6       34.45       10.51     62.52 o 
 -27   9   6      706.13      649.92     40.30 o 
 -25   9   6      179.48       92.87     52.94 o 
 -23   9   6      425.63      472.34     41.62 o 
 -21   9   6      222.43      268.58     24.59 o 
 -19   9   6      371.88      337.64     24.80 o 
 -17   9   6      192.61      312.16     41.55 o 
 -15   9   6      686.92      653.50     38.63 o 
 -13   9   6      463.31      440.84     60.00 o 
 -11   9   6       22.67      -18.98     42.53 o 
  -9   9   6      686.69      694.05     44.98 o 
  -7   9   6     2688.64     2633.37     64.28 o 
  -5   9   6     3396.96     3286.19     37.18 o 
  -3   9   6     6078.75     6095.59    164.72 o 
  -1   9   6      174.17      225.63     65.42 o 
   1   9   6      845.49      840.95     45.58 o 
   3   9   6      404.65      386.06     31.62 o 
   5   9   6      343.50      354.97     28.38 o 
   7   9   6       34.50      156.12     55.48 o 
   9   9   6       57.05      -13.12     56.73 o 
  11   9   6      139.97      247.01     59.36 o 
  13   9   6      348.83      428.55     44.07 o 
  15   9   6      416.73      451.69     63.10 o 
 -26  10   6      110.72       80.98     36.62 o 
 -24  10   6        7.06       52.45     43.12 o 
 -22  10   6      378.16      359.90     36.62 o 
 -20  10   6      296.57      334.83     91.77 o 
 -18  10   6      550.67      501.09     28.07 o 
 -16  10   6      658.53      659.28     40.63 o 
 -14  10   6      221.30      325.51     40.68 o 
 -12  10   6      553.54      551.32     25.05 o 
 -10  10   6      330.61      355.34     58.91 o 
  -8  10   6      790.17      785.50     90.94 o 
  -6  10   6      719.63      645.07     44.40 o 
  -4  10   6       41.18      -44.15     44.15 o 
  -2  10   6      742.13      780.01     40.39 o 
   0  10   6        8.00       -6.15     26.09 o 
   2  10   6      264.06      259.77     27.41 o 
   4  10   6      124.15      181.75     45.82 o 
   6  10   6      326.72      362.44     56.69 o 
   8  10   6      654.04      711.67     40.64 o 
  10  10   6      511.95      662.66     42.75 o 
  12  10   6       87.46      215.85     58.89 o 
  14  10   6      176.41       96.81     44.12 o 
 -23  11   6        0.91      -77.70     77.70 o 
 -21  11   6       25.19       76.02     28.89 o 
 -19  11   6        1.11       -4.09     74.58 o 
 -17  11   6      288.42      322.85    150.16 o 
 -15  11   6      317.70      285.17     36.88 o 
 -13  11   6      823.41      785.24     59.65 o 
 -11  11   6        1.36       -9.08     39.50 o 
  -9  11   6        1.85       17.54     26.32 o 
  -7  11   6      406.44      432.99     62.00 o 
  -5  11   6      372.49      435.23     40.65 o 
  -3  11   6       90.24       86.94     23.46 o 
  -1  11   6       46.32      109.58     30.32 o 
   1  11   6        0.86      -30.48     30.48 o 
   3  11   6      287.35      358.79     28.59 o 
   5  11   6        2.32       44.22     41.97 o 
   7  11   6       18.48       97.28     57.63 o 
   9  11   6      131.02      228.31     41.86 o 
  11  11   6       71.93      -59.67     59.67 o 
  13  11   6      152.60      167.24     44.17 o 
 -22  12   6      221.97      251.12     41.26 o 
 -20  12   6      466.94      541.58     62.75 o 
 -18  12   6      199.67      235.38     29.64 o 
 -16  12   6      448.42      410.56     35.76 o 
 -14  12   6      391.59      386.67     28.56 o 
 -12  12   6     1088.33     1038.59     33.14 o 
 -10  12   6      577.69      604.53     32.06 o 
  -8  12   6      414.82      402.88     61.80 o 
  -6  12   6      447.80      449.70     25.71 o 
  -4  12   6      407.19      502.29     70.11 o 
  -2  12   6      603.16      698.83     59.86 o 
   0  12   6     2720.83     2696.96     31.19 o 
   2  12   6      404.78      370.50     27.94 o 
   4  12   6      131.83      132.37     30.65 o 
   6  12   6       97.74      126.74     42.47 o 
   8  12   6      230.69      334.51     59.86 o 
  10  12   6      431.22      670.04     59.32 o 
  12  12   6      152.35      100.38     44.34 o 
 -21  13   6        2.12      -26.22     36.21 o 
 -19  13   6       46.65      137.75     37.84 o 
 -17  13   6        3.66       60.89     85.11 o 
 -15  13   6       15.14        6.88     63.48 o 
 -13  13   6        7.29       50.49     27.09 o 
 -11  13   6        7.09      -25.04     25.04 o 
  -9  13   6       45.26      106.69     25.40 o 
  -7  13   6      134.55      214.52     47.06 o 
  -5  13   6       41.82       46.30     44.33 o 
  -3  13   6       11.14       80.66     23.84 o 
  -1  13   6      174.11      235.01     61.89 o 
   1  13   6       46.06       28.05     62.83 o 
   3  13   6        0.41      105.95     69.84 o 
   5  13   6      329.50      284.96     43.38 o 
   7  13   6       80.68      -43.53     43.53 o 
   9  13   6        1.64       -5.28     41.49 o 
 -18  14   6      380.00      393.52     64.94 o 
 -16  14   6      387.06      309.74     57.67 o 
 -14  14   6      321.65      267.44     30.82 o 
 -12  14   6      617.03      659.08     60.10 o 
 -10  14   6      921.47      931.28     47.84 o 
  -8  14   6      126.94      241.51     25.81 o 
  -6  14   6      201.27      186.22     25.26 o 
  -4  14   6      593.69      473.88     37.34 o 
  -2  14   6      469.59      544.48     36.50 o 
   0  14   6     1888.73     1749.54     44.90 o 
   2  14   6       55.89       28.41     35.86 o 
   4  14   6      151.15      209.34     32.38 o 
   6  14   6      134.25       57.01     50.20 o 
   8  14   6       75.36      230.20     61.58 o 
 -15  15   6      108.86      140.95     26.90 o 
 -13  15   6      330.12      347.75     29.60 o 
 -11  15   6      193.18      269.12     47.28 o 
  -9  15   6      595.14      588.70     78.93 o 
  -7  15   6       97.80       49.32     30.27 o 
  -5  15   6       97.25      223.64     50.47 o 
  -3  15   6      180.39      193.77     59.21 o 
  -1  15   6      139.60      175.30     58.57 o 
   1  15   6       78.68       84.10     34.15 o 
   3  15   6      395.40      291.83     58.13 o 
 -10  16   6       37.60      100.68     29.81 o 
  -8  16   6       43.54       58.21     47.44 o 
  -6  16   6      217.65      272.55     26.63 o 
  -4  16   6      230.90      346.06     43.52 o 
  -2  16   6      167.11      182.78     30.19 o 
 -29   1   7      145.55       82.07     83.78 o 
 -27   1   7      247.19      319.62     32.96 o 
 -25   1   7      292.52      254.32     25.15 o 
 -23   1   7     1353.64     1321.63     21.87 o 
 -21   1   7      337.88      457.66     25.90 o 
 -19   1   7     2225.01     2024.70     66.60 o 
 -17   1   7     2372.05     2331.43     66.62 o 
 -15   1   7     1851.32     1827.99     20.74 o 
 -13   1   7     1013.02      958.91     71.99 o 
 -11   1   7      296.53      390.48     51.30 o 
  -9   1   7     1320.28     1275.78     47.14 o 
  -7   1   7     5476.26     5285.65     98.99 o 
  -5   1   7      272.17      336.01     31.19 o 
  -3   1   7     1624.06     1633.86     33.79 o 
  -1   1   7     1824.66     1790.55     53.54 o 
   1   1   7      738.43      863.78     24.54 o 
   3   1   7     2387.27     2157.94     27.59 o 
   5   1   7      767.95      854.39     39.94 o 
   7   1   7      911.18      832.33     40.90 o 
   9   1   7      337.25      355.32     31.90 o 
  11   1   7      257.35      239.20     40.49 o 
  13   1   7      706.70      681.98     46.40 o 
  15   1   7       47.77       83.01     45.60 o 
  17   1   7      296.22      355.77     73.22 o 
 -30   2   7      151.21      121.43     29.58 o 
 -28   2   7       27.59       88.02     34.80 o 
 -26   2   7      427.25      515.37     47.97 o 
 -24   2   7       66.67      130.50     63.46 o 
 -22   2   7       10.42      118.58     26.67 o 
 -20   2   7      180.42      279.86     52.87 o 
 -18   2   7       87.72      193.11     50.04 o 
 -16   2   7      299.69      326.57     27.85 o 
 -14   2   7       76.94       37.46     23.13 o 
 -12   2   7      170.33      142.19     26.42 o 
 -10   2   7     2491.37     2494.25     48.52 o 
  -8   2   7      445.40      425.56     42.74 o 
  -6   2   7     3936.85     3856.54     41.43 o 
  -4   2   7     1347.34     1326.96     26.12 o 
  -2   2   7      651.35      631.10     46.34 o 
   0   2   7        2.70       37.45     21.77 o 
   2   2   7      133.18      101.94     30.58 o 
   4   2   7       41.55       26.75     30.88 o 
   6   2   7      256.22      271.11     27.50 o 
   8   2   7      158.67      201.78     27.25 o 
  10   2   7      407.19      406.98     31.14 o 
  12   2   7      111.09      129.06     43.67 o 
  14   2   7       40.01       47.90     45.71 o 
  16   2   7       10.32       23.75     60.23 o 
 -29   3   7      188.23      211.15     23.75 o 
 -27   3   7       76.33      176.77     72.51 o 
 -25   3   7      207.22      235.07     51.12 o 
 -23   3   7      197.70      182.16     52.76 o 
 -21   3   7      799.27      741.96     38.45 o 
 -19   3   7       35.79      148.12     66.86 o 
 -17   3   7       25.38      103.18     27.05 o 
 -15   3   7      131.60      139.27     21.91 o 
 -13   3   7     2545.42     2539.19     54.33 o 
 -11   3   7      587.18      621.99     53.81 o 
  -9   3   7      604.16      582.97     22.39 o 
  -7   3   7      611.57      506.92     46.04 o 
  -5   3   7     1584.96     1445.29     37.08 o 
  -3   3   7      284.60      292.74     22.51 o 
  -1   3   7      248.20      280.03     24.28 o 
   1   3   7     1620.63     1600.47     22.91 o 
   3   3   7      661.18      683.53     25.16 o 
   5   3   7       11.18       86.70     27.46 o 
   7   3   7      142.78      168.17     25.04 o 
   9   3   7      241.44      267.83     30.40 o 
  11   3   7      866.91      900.04     46.06 o 
  13   3   7      113.50      146.54     44.91 o 
  15   3   7      208.52      233.08     60.13 o 
  17   3   7       59.27       30.50     75.33 o 
 -28   4   7       67.68      159.26     28.31 o 
 -26   4   7       23.09      135.95     48.97 o 
 -24   4   7       50.81      -47.37     68.63 o 
 -22   4   7      820.47      831.51     35.71 o 
 -20   4   7     1450.39     1450.69     44.32 o 
 -18   4   7       81.86       62.22     21.27 o 
 -16   4   7      255.48      283.15     26.41 o 
 -14   4   7      224.19      312.97     21.82 o 
 -12   4   7      444.35      447.70     35.50 o 
 -10   4   7     1338.59     1270.62     23.82 o 
  -8   4   7       10.99      -11.26     28.33 o 
  -6   4   7      590.93      578.75     22.48 o 
  -4   4   7     1409.77     1317.21     25.51 o 
  -2   4   7       17.41      110.44     26.46 o 
   0   4   7      404.19      447.88     30.51 o 
   2   4   7       38.29       74.45     26.70 o 
   4   4   7      242.86      299.34     25.48 o 
   6   4   7      617.23      564.85     32.73 o 
   8   4   7      446.64      453.46     25.82 o 
  10   4   7      445.79      396.53     86.64 o 
  12   4   7        7.18      -57.56     57.56 o 
  14   4   7       56.81      111.94     59.27 o 
  16   4   7       11.89       99.90     61.65 o 
 -27   5   7       23.64       40.99     64.02 o 
 -25   5   7      472.25      572.55     54.85 o 
 -23   5   7        1.30       40.43     24.40 o 
 -21   5   7        6.10      112.01     28.53 o 
 -19   5   7       81.51      191.07     45.31 o 
 -17   5   7      192.00      266.07     72.95 o 
 -15   5   7      660.07      675.06     50.99 o 
 -13   5   7      168.38      205.13     20.54 o 
 -11   5   7      359.58      447.08     38.26 o 
  -9   5   7        4.24      -24.20     24.20 o 
  -7   5   7      683.43      746.34     39.68 o 
  -5   5   7      254.49      278.90     50.34 o 
  -3   5   7       23.81       21.82     26.87 o 
  -1   5   7      386.30      384.99     22.13 o 
   1   5   7      727.88      714.41     29.27 o 
   3   5   7        5.31       49.08     24.02 o 
   5   5   7       31.82       46.07     22.92 o 
   7   5   7       12.21       44.89     28.37 o 
   9   5   7       42.98       79.39     29.13 o 
  11   5   7      136.35      162.20     40.02 o 
  13   5   7        5.86       79.11     58.72 o 
  15   5   7      130.31      110.65     60.66 o 
 -28   6   7      173.06      194.14     47.42 o 
 -26   6   7      140.97      129.86     69.10 o 
 -24   6   7      687.64      762.53    108.65 o 
 -22   6   7     1481.84     1612.87    103.14 o 
 -20   6   7     1597.86     1504.63     60.36 o 
 -18   6   7     1870.72     1906.89     66.49 o 
 -16   6   7     1640.92     1653.78    156.27 o 
 -14   6   7      354.58      370.69     26.91 o 
 -12   6   7     1716.91     1656.19     90.36 o 
 -10   6   7     1629.96     1594.01     26.23 o 
  -8   6   7     4026.29     3975.13     27.04 o 
  -6   6   7      141.07      195.76     32.67 o 
  -4   6   7     1889.64     1884.02     29.44 o 
  -2   6   7     1170.56     1276.77     31.97 o 
   0   6   7     1681.67     1554.35    248.19 o 
   2   6   7      559.79      576.15     31.93 o 
   4   6   7     1256.44     1237.89     32.65 o 
   6   6   7     2233.10     2173.75     47.52 o 
   8   6   7     1651.49     1695.60     74.63 o 
  10   6   7      141.20      157.55     41.26 o 
  12   6   7      620.32      653.52     61.02 o 
  14   6   7      321.17      301.73     60.09 o 
 -27   7   7       48.01      146.96     42.02 o 
 -25   7   7        2.76       33.12     41.17 o 
 -23   7   7       38.43       84.04     54.79 o 
 -21   7   7      270.11      237.67     35.90 o 
 -19   7   7      358.75      331.65     43.04 o 
 -17   7   7      103.07      136.64     30.53 o 
 -15   7   7      449.79      467.01     49.46 o 
 -13   7   7      117.82      166.86     42.31 o 
 -11   7   7       47.85      124.92     36.27 o 
  -9   7   7      621.35      602.84     26.89 o 
  -7   7   7      894.39      860.90     25.09 o 
  -5   7   7       23.75       25.68     26.87 o 
  -3   7   7        0.78       -6.75     25.68 o 
  -1   7   7       44.41       59.57     45.43 o 
   1   7   7        0.27       43.50     31.22 o 
   3   7   7      136.67       89.36     43.25 o 
   5   7   7       57.60       99.59     23.78 o 
   7   7   7       25.77       90.06     33.32 o 
   9   7   7      138.12      141.41     56.54 o 
  11   7   7      142.72      153.52     41.97 o 
  13   7   7        0.23       49.63     60.42 o 
  15   7   7        3.11      -62.42     62.42 o 
 -26   8   7      469.83      391.68     30.20 o 
 -24   8   7      240.92      245.18     63.64 o 
 -22   8   7      244.28      304.10     28.00 o 
 -20   8   7      319.44      434.13     44.91 o 
 -18   8   7      778.22      720.86     28.89 o 
 -16   8   7      125.12      103.64     78.52 o 
 -14   8   7      190.09      210.47     24.01 o 
 -12   8   7      814.70      831.71     47.08 o 
 -10   8   7      872.47      883.19     31.22 o 
  -8   8   7     3340.22     3269.93    165.92 o 
  -6   8   7     1817.37     1769.55     58.81 o 
  -4   8   7     1396.90     1278.00     52.56 o 
  -2   8   7     1827.94     1819.83     52.07 o 
   0   8   7       78.09      177.92     40.81 o 
   2   8   7      453.02      548.61     69.17 o 
   4   8   7      348.72      389.78     26.07 o 
   6   8   7      417.48      462.93     34.45 o 
   8   8   7      280.08      304.61     59.98 o 
  10   8   7        5.83       25.32     60.11 o 
  12   8   7      220.83      209.49     61.10 o 
  14   8   7      143.18      192.49     44.94 o 
 -25   9   7      549.80      544.65     37.54 o 
 -23   9   7      122.39      183.15     39.69 o 
 -21   9   7      160.90       92.82     33.22 o 
 -19   9   7      344.09      372.47     42.27 o 
 -17   9   7      337.55      368.96     98.25 o 
 -15   9   7       44.86      108.60     91.47 o 
 -13   9   7        5.92      -34.67     34.67 o 
 -11   9   7       42.87       46.18     35.29 o 
  -9   9   7      626.31      656.68     67.74 o 
  -7   9   7     1624.53     1675.64     50.69 o 
  -5   9   7     1857.21     1845.45     40.80 o 
  -3   9   7      820.49      878.49     36.41 o 
  -1   9   7      257.56      305.49     30.55 o 
   1   9   7       17.34       45.77     44.44 o 
   3   9   7       10.60      -16.90     44.09 o 
   5   9   7      203.01      231.83     47.43 o 
   7   9   7      160.09      286.09     59.85 o 
   9   9   7      243.54      283.63     42.86 o 
  11   9   7      197.03       77.98     62.18 o 
  13   9   7       11.73       32.19     45.32 o 
 -24  10   7        4.14       67.68     70.27 o 
 -22  10   7       28.79       94.83     37.58 o 
 -20  10   7      328.62      342.57     88.99 o 
 -18  10   7      297.68      323.94     72.39 o 
 -16  10   7        1.96        5.09    101.28 o 
 -14  10   7      369.33      373.13     37.63 o 
 -12  10   7      430.21      494.99     97.33 o 
 -10  10   7      150.82      302.48     62.15 o 
  -8  10   7       44.31       31.63     54.01 o 
  -6  10   7       90.07       81.95     59.35 o 
  -4  10   7       72.71      116.41     27.89 o 
  -2  10   7       38.41       71.69     30.67 o 
   0  10   7       13.86       46.77     33.44 o 
   2  10   7      349.08      438.99     41.71 o 
   4  10   7      350.65      443.64     81.37 o 
   6  10   7      109.91       14.15     80.43 o 
   8  10   7       56.59      136.16     60.79 o 
  10  10   7      161.86       79.48     61.07 o 
 -21  11   7      228.18      158.88     67.68 o 
 -19  11   7      383.62      404.94     66.49 o 
 -17  11   7      465.05      494.96     34.61 o 
 -15  11   7     1274.14     1227.33     30.67 o 
 -13  11   7      160.90      234.88     67.80 o 
 -11  11   7      164.26       78.16     35.73 o 
  -9  11   7       10.73       31.81     43.84 o 
  -7  11   7       46.22      125.17     49.44 o 
  -5  11   7      115.96      249.73     75.11 o 
  -3  11   7        5.45      134.02     39.45 o 
  -1  11   7       21.11        9.79     26.77 o 
   1  11   7       78.44      124.07     27.46 o 
   3  11   7      159.12      211.87     43.62 o 
   5  11   7      519.64      652.75    101.20 o 
   7  11   7      566.84      595.43     59.85 o 
   9  11   7      432.19      425.05     62.56 o 
 -20  12   7        2.49       94.05     70.16 o 
 -18  12   7        3.63       65.67     54.45 o 
 -16  12   7        7.77       34.82     99.68 o 
 -14  12   7        2.73       71.25     54.78 o 
 -12  12   7       12.15       48.01     23.02 o 
 -10  12   7      107.77      132.28     65.25 o 
  -8  12   7        9.31       63.40     46.38 o 
  -6  12   7       29.55       87.42     27.52 o 
  -4  12   7       18.45       94.88     35.91 o 
  -2  12   7      121.47      210.23     45.06 o 
   0  12   7      279.48      203.68     45.73 o 
   2  12   7        1.43       22.24     41.18 o 
   4  12   7       29.59       64.95     47.33 o 
   6  12   7        0.11      -61.31     61.31 o 
   8  12   7       40.14       -2.98     63.68 o 
 -17  13   7       83.60      -41.66     41.66 o 
 -15  13   7      212.27      210.37     49.61 o 
 -13  13   7      143.76      222.40     56.45 o 
 -11  13   7      557.31      562.39     53.09 o 
  -9  13   7      884.09      886.81     81.08 o 
  -7  13   7      716.78      583.19     33.38 o 
  -5  13   7      861.86      833.72     64.64 o 
  -3  13   7      464.55      511.81     42.15 o 
  -1  13   7      605.83      515.76     59.03 o 
   1  13   7      479.44      515.76     40.24 o 
   3  13   7       53.19       74.17     43.61 o 
   5  13   7        8.66        9.14     45.28 o 
 -14  14   7        7.87       34.40     38.63 o 
 -12  14   7       48.17       37.27     33.92 o 
 -10  14   7       77.15       58.92     33.42 o 
  -8  14   7       78.14      117.55     63.37 o 
  -6  14   7       46.55       16.18     52.89 o 
  -4  14   7       38.90       96.00     59.54 o 
  -2  14   7       52.28      100.25     69.37 o 
   0  14   7       46.77      100.28     29.07 o 
   2  14   7      227.06      267.54     36.98 o 
 -28   0   8       24.88        0.89     41.74 o 
 -26   0   8       98.03      191.85    208.20 o 
 -24   0   8      437.97      467.30     39.77 o 
 -22   0   8     1632.18     1440.79     72.50 o 
 -20   0   8     1453.58     1321.11    134.86 o 
 -18   0   8     4473.00     4409.23     47.37 o 
 -16   0   8     4007.13     4239.57    224.75 o 
 -14   0   8     1380.72     1461.70     29.29 o 
 -12   0   8     1999.02     1812.29     41.29 o 
 -10   0   8      370.05      433.83     57.80 o 
  -8   0   8      168.23      153.84     37.21 o 
  -6   0   8     1372.93     1302.52     33.31 o 
  -4   0   8     1589.29     1611.09     79.32 o 
  -2   0   8     2543.73     2630.63    187.62 o 
   0   0   8     1308.47     1241.51     34.20 o 
   2   0   8      405.88      528.03     39.26 o 
   4   0   8     2182.47     2034.24     43.35 o 
   6   0   8     1621.37     1552.02    112.32 o 
   8   0   8     2092.02     1880.60     96.86 o 
  10   0   8     1219.40     1219.38     64.77 o 
  12   0   8     1019.29     1046.51     64.36 o 
  14   0   8       26.01       49.71     62.25 o 
 -27   1   8        0.98       15.08     34.41 o 
 -25   1   8        2.04       38.96     54.49 o 
 -23   1   8        7.70       17.66     45.01 o 
 -21   1   8       28.47       30.09     33.31 o 
 -19   1   8        9.71        8.91     21.35 o 
 -17   1   8      558.95      534.75     39.67 o 
 -15   1   8     1000.79      996.74     44.92 o 
 -13   1   8      376.70      447.29     30.76 o 
 -11   1   8       34.99        3.95     39.98 o 
  -9   1   8      666.97      663.63     21.07 o 
  -7   1   8      189.93      251.27     23.87 o 
  -5   1   8       83.02      121.09     25.60 o 
  -3   1   8        2.90       -3.71     50.24 o 
  -1   1   8       26.02       39.96     27.77 o 
   1   1   8       54.75       91.80     23.62 o 
   3   1   8       59.89       46.96     23.94 o 
   5   1   8       14.54       13.08     27.25 o 
   7   1   8     1006.68      891.38     73.75 o 
   9   1   8      459.01      399.66     29.09 o 
  11   1   8      110.39      117.82     46.21 o 
  13   1   8       13.11       37.68     90.39 o 
 -28   2   8      401.18      503.39     33.94 o 
 -26   2   8       95.29      140.82     34.77 o 
 -24   2   8      164.53      123.21     29.64 o 
 -22   2   8      491.60      563.79     39.07 o 
 -20   2   8      616.36      735.09     80.82 o 
 -18   2   8      270.02      335.10     35.21 o 
 -16   2   8       21.81      118.14     41.74 o 
 -14   2   8        9.75       61.65     23.82 o 
 -12   2   8      947.13      928.16     30.66 o 
 -10   2   8      323.43      333.73     31.05 o 
  -8   2   8      683.58      672.12     44.02 o 
  -6   2   8     2144.71     2001.71     62.68 o 
  -4   2   8     2111.48     2117.75     42.86 o 
  -2   2   8     1352.15     1255.01     55.15 o 
   0   2   8      223.18      224.51     23.14 o 
   2   2   8       15.43       23.61     40.97 o 
   4   2   8       20.26      139.48     27.92 o 
   6   2   8        3.14        4.39     27.65 o 
   8   2   8       19.52       51.60     32.68 o 
  10   2   8       76.62      156.35     41.93 o 
  12   2   8      458.13      479.70     48.74 o 
  14   2   8      131.29      154.67     52.81 o 
 -27   3   8      252.95      324.90     73.59 o 
 -25   3   8      173.95      120.55     32.86 o 
 -23   3   8       21.88       47.31     48.80 o 
 -21   3   8      234.50      272.74     28.52 o 
 -19   3   8      452.43      466.79     24.30 o 
 -17   3   8      249.11      174.66     23.78 o 
 -15   3   8      430.93      495.66     36.49 o 
 -13   3   8       21.50       60.33     20.25 o 
 -11   3   8      172.79      262.32     60.95 o 
  -9   3   8      660.80      637.14     38.77 o 
  -7   3   8      650.93      686.69     56.09 o 
  -5   3   8     1319.99     1205.88     28.91 o 
  -3   3   8     1068.32     1023.88     25.54 o 
  -1   3   8      175.64      217.22     24.71 o 
   1   3   8      182.47      226.83     24.63 o 
   3   3   8       65.76      121.65     26.95 o 
   5   3   8        8.22       75.07     23.91 o 
   7   3   8      399.59      379.81     45.84 o 
   9   3   8       47.28       56.39     29.96 o 
  11   3   8        3.85      -12.72     49.65 o 
  13   3   8        8.00       16.83     47.59 o 
 -26   4   8       25.91       64.58     25.23 o 
 -24   4   8        4.68       56.11     70.50 o 
 -22   4   8       37.97       81.20     55.30 o 
 -20   4   8      293.39      368.20     40.27 o 
 -18   4   8      121.24      153.73     75.28 o 
 -16   4   8       78.36       96.43     29.85 o 
 -14   4   8      342.30      322.32     41.39 o 
 -12   4   8       54.04      154.96     44.13 o 
 -10   4   8       30.24        9.13     35.88 o 
  -8   4   8      153.11      210.30     63.96 o 
  -6   4   8       61.05       29.03     33.87 o 
  -4   4   8       93.64       89.00     29.17 o 
  -2   4   8        7.80      -24.11     24.11 o 
   0   4   8        2.14        9.15     24.43 o 
   2   4   8       70.95       90.00     23.77 o 
   4   4   8       13.85       54.65     27.89 o 
   6   4   8      203.31      296.59     29.11 o 
   8   4   8       50.57      143.70     42.05 o 
  10   4   8       37.56       86.99     86.79 o 
  12   4   8       13.52       44.79     61.52 o 
 -25   5   8      186.33      140.16     46.98 o 
 -23   5   8      102.09      166.86     43.92 o 
 -21   5   8      736.87      877.70     25.87 o 
 -19   5   8      988.60      918.82     27.53 o 
 -17   5   8      290.51      371.35     54.38 o 
 -15   5   8      492.01      569.58     39.11 o 
 -13   5   8       17.32       37.66     24.29 o 
 -11   5   8      571.43      578.46     60.45 o 
  -9   5   8      584.36      627.32     49.48 o 
  -7   5   8      442.92      491.25     41.08 o 
  -5   5   8      267.44      261.16     34.79 o 
  -3   5   8      397.40      397.50     39.43 o 
  -1   5   8      122.92       72.63     37.04 o 
   1   5   8      436.48      427.72     40.27 o 
   3   5   8      464.83      538.13     24.82 o 
   5   5   8      273.66      263.02     28.00 o 
   7   5   8       21.56      104.44     25.86 o 
   9   5   8      195.30      246.84     59.37 o 
  11   5   8      114.38      -60.32     60.32 o 
 -26   6   8      127.21      216.24     86.69 o 
 -24   6   8        0.02      -14.58     41.58 o 
 -22   6   8       21.43       -5.48     28.24 o 
 -20   6   8       29.12       46.21     64.74 o 
 -18   6   8       40.45       58.86     55.00 o 
 -16   6   8       89.35       93.56     24.39 o 
 -14   6   8      427.70      404.63     27.01 o 
 -12   6   8      289.87      319.50     23.99 o 
 -10   6   8        5.05       19.29     29.14 o 
  -8   6   8        2.67       20.57     30.80 o 
  -6   6   8        0.93       69.54     53.33 o 
  -4   6   8      272.35      191.57     22.25 o 
  -2   6   8       26.64       21.33     36.88 o 
   0   6   8       12.95       43.30     33.54 o 
   2   6   8       17.99        7.53     46.32 o 
   4   6   8        8.60       91.93     64.78 o 
   6   6   8      160.23      215.72     76.49 o 
   8   6   8       49.83       26.98     36.11 o 
  10   6   8       57.77       97.03     43.38 o 
  12   6   8       61.10      109.65     62.72 o 
 -25   7   8      592.58      613.80     61.04 o 
 -23   7   8      542.28      477.07     77.57 o 
 -21   7   8      388.34      358.06     25.69 o 
 -19   7   8      500.04      593.85     43.50 o 
 -17   7   8     1355.05     1380.38     27.65 o 
 -15   7   8     1376.22     1328.76     62.27 o 
 -13   7   8      472.14      496.15     51.96 o 
 -11   7   8     1048.48     1083.18     22.91 o 
  -9   7   8     1158.04     1071.59     87.90 o 
  -7   7   8      644.19      531.72     30.73 o 
  -5   7   8      338.92      329.79     32.84 o 
  -3   7   8      301.17      250.68     31.20 o 
  -1   7   8     1303.90     1304.15     46.49 o 
   1   7   8      889.66      878.49     41.42 o 
   3   7   8      502.62      439.55     64.29 o 
   5   7   8      711.31      672.20     75.69 o 
   7   7   8      211.08      135.34     52.70 o 
   9   7   8      831.13      979.64     63.95 o 
  11   7   8      223.29      337.90     60.81 o 
 -24   8   8      120.86       78.69     29.38 o 
 -22   8   8      140.39      151.80     42.06 o 
 -20   8   8        3.73       60.07     49.61 o 
 -18   8   8      142.84      217.56     41.72 o 
 -16   8   8       80.15       80.35     27.50 o 
 -14   8   8      142.93       96.95     61.62 o 
 -12   8   8      301.27      277.99     27.14 o 
 -10   8   8      129.64      177.28     34.06 o 
  -8   8   8      690.81      663.89     54.66 o 
  -6   8   8      347.63      413.05     53.62 o 
  -4   8   8        1.94       23.80     26.77 o 
  -2   8   8        5.84       88.54     50.66 o 
   0   8   8       27.59       65.87     41.43 o 
   2   8   8       42.19      132.09     31.83 o 
   4   8   8        8.13       63.57     51.66 o 
   6   8   8      195.47      178.49     36.44 o 
   8   8   8      125.68      123.16     43.54 o 
  10   8   8       40.78        6.51     63.71 o 
 -21   9   8       30.36       17.12     30.35 o 
 -19   9   8       19.60       46.70     34.42 o 
 -17   9   8      122.89      179.67     43.86 o 
 -15   9   8       82.51      148.42     28.17 o 
 -13   9   8      862.76      765.08     58.94 o 
 -11   9   8      724.68      710.65     28.51 o 
  -9   9   8      822.24      843.65     41.57 o 
  -7   9   8      887.50      783.67     49.13 o 
  -5   9   8      522.17      540.27     39.95 o 
  -3   9   8      190.28      230.69     38.29 o 
  -1   9   8      686.74      561.97     28.26 o 
   1   9   8      326.26      409.87     34.56 o 
   3   9   8       91.21      197.43     48.90 o 
   5   9   8        9.80       29.96     32.01 o 
   7   9   8       46.91       46.87     43.37 o 
 -20  10   8      158.79      222.29     34.34 o 
 -18  10   8      609.22      559.96     57.53 o 
 -16  10   8       32.29      -13.06     45.20 o 
 -14  10   8      305.49      273.89     40.29 o 
 -12  10   8        3.55       73.52     50.76 o 
 -10  10   8        4.55      155.57     42.84 o 
  -8  10   8        5.29      -23.83     53.83 o 
  -6  10   8      412.47      501.49     59.28 o 
  -4  10   8      719.21      709.73     49.74 o 
  -2  10   8      274.96      262.02     41.38 o 
   0  10   8       56.36      134.57     79.84 o 
   2  10   8      222.52      161.80     28.67 o 
   4  10   8      186.54      173.20     67.18 o 
   6  10   8      453.06      480.06     63.05 o 
 -19  11   8        6.04      100.03     41.44 o 
 -17  11   8       25.62      105.40     37.34 o 
 -15  11   8        0.92       71.18     28.01 o 
 -13  11   8      193.07      252.36     46.87 o 
 -11  11   8       58.37       97.55     38.81 o 
  -9  11   8        3.18      -20.95     28.37 o 
  -7  11   8        9.95       92.05     31.75 o 
  -5  11   8      328.93      399.08     47.05 o 
  -3  11   8      110.86      177.39     63.40 o 
  -1  11   8        7.49      108.03     59.22 o 
   1  11   8      360.28      413.28     75.42 o 
   3  11   8      283.42      263.89     31.46 o 
 -16  12   8      209.68      299.99    130.28 o 
 -14  12   8      304.28      297.24     58.50 o 
 -12  12   8      400.96      396.15     67.60 o 
 -10  12   8      608.23      591.96     26.24 o 
  -8  12   8      227.91      199.84     34.43 o 
  -6  12   8      278.58      304.25    104.73 o 
  -4  12   8      358.28      263.49     35.05 o 
  -2  12   8       42.91      100.31     61.44 o 
   0  12   8       19.97       -2.80     40.96 o 
   2  12   8      137.99      201.44     36.40 o 
 -11  13   8        0.12       10.93     33.33 o 
  -9  13   8       14.13       14.36     40.36 o 
  -7  13   8        0.32       21.67     34.65 o 
  -5  13   8       33.27       37.95     48.68 o 
  -3  13   8        7.48      -41.69     41.69 o 
 -25   1   9      269.49      286.26     28.35 o 
 -23   1   9      479.91      459.06     55.94 o 
 -21   1   9      489.34      515.03     60.43 o 
 -19   1   9      448.08      497.34     24.06 o 
 -17   1   9     1054.48     1100.91     56.37 o 
 -15   1   9      478.18      483.12     27.06 o 
 -13   1   9      481.75      500.28     31.76 o 
 -11   1   9      210.35      283.86     47.05 o 
  -9   1   9      373.42      515.72     37.25 o 
  -7   1   9      436.06      453.74     27.80 o 
  -5   1   9      985.27      941.61     65.22 o 
  -3   1   9     1409.02     1386.61     64.96 o 
  -1   1   9      485.82      492.40     39.69 o 
   1   1   9      626.36      672.06     28.86 o 
   3   1   9       36.27      155.97     24.84 o 
   5   1   9       56.66       48.66     23.30 o 
   7   1   9      812.94      858.43     31.67 o 
   9   1   9      364.87      359.00     35.59 o 
 -24   2   9        2.62      120.29     46.57 o 
 -22   2   9       22.77      103.13     39.29 o 
 -20   2   9        8.64      121.84     50.36 o 
 -18   2   9      124.54      158.43     61.72 o 
 -16   2   9      426.97      408.58     27.49 o 
 -14   2   9      276.95      381.82     24.52 o 
 -12   2   9       33.60       -2.09     25.10 o 
 -10   2   9       17.55       -5.95     42.96 o 
  -8   2   9      234.52      316.25     46.32 o 
  -6   2   9      231.61      260.66     19.56 o 
  -4   2   9       26.92       69.33     36.41 o 
  -2   2   9      186.81      234.63     39.83 o 
   0   2   9        0.91       -3.00     25.38 o 
   2   2   9        4.06      -35.01     37.33 o 
   4   2   9        6.88       53.84     29.43 o 
   6   2   9      110.05      221.89     29.06 o 
   8   2   9        6.96       17.01     45.78 o 
 -25   3   9        2.04       29.10     23.81 o 
 -23   3   9       32.05      -35.62     35.99 o 
 -21   3   9      119.65      190.17     23.45 o 
 -19   3   9      497.03      489.93     22.35 o 
 -17   3   9      223.04      268.20     40.81 o 
 -15   3   9       25.48      -26.63     26.63 o 
 -13   3   9        9.21       69.47     69.49 o 
 -11   3   9      995.57     1098.98     39.23 o 
  -9   3   9      821.14      727.48     42.54 o 
  -7   3   9      465.13      507.73     38.81 o 
  -5   3   9       81.58      148.10     24.18 o 
  -3   3   9       29.59       81.86     24.73 o 
  -1   3   9       29.85       37.05     24.37 o 
   1   3   9        9.07        6.96     44.12 o 
   3   3   9      116.13      144.71     25.89 o 
   5   3   9      263.91      303.38     25.86 o 
   7   3   9      126.12      136.74     43.92 o 
   9   3   9      108.01       96.47     32.19 o 
 -24   4   9       19.92       14.11     26.16 o 
 -22   4   9       63.91       72.23     27.14 o 
 -20   4   9      634.07      580.80     38.63 o 
 -18   4   9      467.84      416.31     29.74 o 
 -16   4   9       39.47       48.38     51.03 o 
 -14   4   9      104.50      175.32     56.69 o 
 -12   4   9        3.78       -6.08     29.17 o 
 -10   4   9       69.82      221.85     78.54 o 
  -8   4   9      163.72      176.79     44.36 o 
  -6   4   9      469.10      528.99     30.43 o 
  -4   4   9      212.72      239.75     25.67 o 
  -2   4   9      133.07      227.53     27.93 o 
   0   4   9       92.38      109.04     43.59 o 
   2   4   9      118.33      132.58     30.04 o 
   4   4   9      256.77      321.91     51.19 o 
   6   4   9       32.39       -9.35     41.78 o 
   8   4   9       43.14       49.03     26.85 o 
 -23   5   9       32.45       80.77     54.80 o 
 -21   5   9       94.18      108.87     32.48 o 
 -19   5   9       23.76      122.98    103.46 o 
 -17   5   9       35.16       44.15     39.67 o 
 -15   5   9       30.24       51.55     32.43 o 
 -13   5   9       13.83       61.57     44.88 o 
 -11   5   9       48.72       69.56     33.94 o 
  -9   5   9      214.04      215.36     24.71 o 
  -7   5   9      290.60      294.15     30.92 o 
  -5   5   9        2.84       70.05     27.14 o 
  -3   5   9      105.66      150.52     29.08 o 
  -1   5   9       56.35       79.64     26.96 o 
   1   5   9        9.92       29.82     46.78 o 
   3   5   9      129.97      155.94     34.24 o 
   5   5   9      129.18      100.37     29.10 o 
   7   5   9       13.21       28.03     36.24 o 
 -22   6   9      334.84      385.29    101.08 o 
 -20   6   9      930.69     1027.38    116.83 o 
 -18   6   9      539.14      533.46     67.79 o 
 -16   6   9      583.95      647.39     42.97 o 
 -14   6   9     1146.38     1063.54     26.26 o 
 -12   6   9      327.30      341.53     47.94 o 
 -10   6   9      179.55      294.13     50.32 o 
  -8   6   9      482.31      549.78     25.82 o 
  -6   6   9      776.60      827.06     60.97 o 
  -4   6   9      820.49      821.49     26.06 o 
  -2   6   9      202.11      212.04     25.18 o 
   0   6   9      712.35      655.74     95.53 o 
   2   6   9      544.09      439.64     34.04 o 
   4   6   9      438.71      525.31     36.31 o 
   6   6   9      117.59      116.08     39.52 o 
 -21   7   9        0.60       20.02     30.87 o 
 -19   7   9       45.48      149.25     33.64 o 
 -17   7   9      203.66      170.84     32.97 o 
 -15   7   9      167.29      181.17     45.10 o 
 -13   7   9       42.51        2.94     41.81 o 
 -11   7   9      213.75      215.06     31.70 o 
  -9   7   9        0.25        9.30     53.34 o 
  -7   7   9        1.00       97.65     37.63 o 
  -5   7   9        0.90      -24.74     24.74 o 
  -3   7   9       29.82        6.90     42.11 o 
  -1   7   9        3.41      179.18     55.75 o 
   1   7   9        0.34       46.00     30.88 o 
   3   7   9        0.15       64.47     33.31 o 
   5   7   9        0.08       47.39     30.45 o 
 -20   8   9       54.53       31.17     35.17 o 
 -18   8   9       75.38      151.17     28.89 o 
 -16   8   9      451.84      393.52     43.17 o 
 -14   8   9      600.10      572.53     29.27 o 
 -12   8   9      635.77      760.09     91.24 o 
 -10   8   9       87.22      162.30     37.33 o 
  -8   8   9      219.00      323.77     34.60 o 
  -6   8   9      357.18      367.02     28.59 o 
  -4   8   9     1226.10     1204.43     30.02 o 
  -2   8   9      605.44      516.88     69.99 o 
   0   8   9      323.08      244.07     29.16 o 
   2   8   9      105.20      132.24     33.62 o 
   4   8   9       16.11       78.65     34.04 o 
 -17   9   9      290.71      386.17    116.91 o 
 -15   9   9       66.67       83.71     34.59 o 
 -13   9   9        5.21       49.42     25.65 o 
 -11   9   9       82.66       39.04     71.86 o 
  -9   9   9       22.78      -16.61     32.56 o 
  -7   9   9      198.20      238.02     37.88 o 
  -5   9   9      294.83      348.87     43.25 o 
  -3   9   9      506.31      495.02     33.14 o 
  -1   9   9      798.81      807.95     34.45 o 
   1   9   9       51.84       75.23     36.97 o 
 -14  10   9      142.06      147.47     56.14 o 
 -12  10   9      468.04      413.90     35.84 o 
 -10  10   9      158.92      202.45     41.50 o 
  -8  10   9        1.23      100.00     37.46 o 
  -6  10   9        1.20      -24.40     33.58 o 
  -4  10   9        1.23      -24.26     61.51 o 
  -2  10   9        7.10       10.64     27.74 o 
  -9  11   9       47.73      315.14     58.83 o 
  -7  11   9        5.51       72.59     60.30 o 
 -20   0  10      161.92      120.40     33.94 o 
 -18   0  10      217.72      175.35     40.46 o 
 -16   0  10     1849.10     1690.11     43.62 o 
 -14   0  10     1141.27     1096.89     84.12 o 
 -12   0  10      764.80      845.01     65.03 o 
 -10   0  10       53.52       40.62    103.53 o 
  -8   0  10      828.74      854.86    134.69 o 
  -6   0  10      598.46      551.77     41.18 o 
  -4   0  10      512.51      438.18     38.82 o 
  -2   0  10      678.60      654.74     41.71 o 
   0   0  10      485.38      483.16     34.96 o 
   2   0  10      154.42      123.85     62.90 o 
 -21   1  10        0.25       58.49     96.62 o 
 -19   1  10       31.07       23.22     68.59 o 
 -17   1  10       41.32       18.93     51.40 o 
 -15   1  10      517.45      470.67     40.39 o 
 -13   1  10      584.25      557.47     42.20 o 
 -11   1  10      295.68      289.45     27.38 o 
  -9   1  10       40.53      104.84     27.85 o 
  -7   1  10       71.48      114.02     32.98 o 
  -5   1  10        5.58       40.42     39.03 o 
  -3   1  10       96.73       85.17     22.89 o 
  -1   1  10        7.85      -14.07     26.18 o 
   1   1  10        0.18      144.27     46.45 o 
   3   1  10        5.10      -18.62     29.59 o 
 -20   2  10      103.03      139.47     60.72 o 
 -18   2  10      219.38      207.23     23.58 o 
 -16   2  10      320.13      231.34     25.91 o 
 -14   2  10      118.03      136.80     44.07 o 
 -12   2  10       70.47      107.86     41.19 o 
 -10   2  10       61.91       76.39     58.88 o 
  -8   2  10      230.61      297.01     47.37 o 
  -6   2  10      221.87      236.66     27.02 o 
  -4   2  10      160.66      252.94     42.75 o 
  -2   2  10      256.24      245.94     35.66 o 
   0   2  10      131.48      166.14     46.50 o 
   2   2  10      243.89      283.35     38.92 o 
 -19   3  10      280.68      338.26     92.53 o 
 -17   3  10       15.07       22.28     44.00 o 
 -15   3  10       23.77      102.43     43.68 o 
 -13   3  10       36.33       32.42     32.41 o 
 -11   3  10       81.38      107.99     35.67 o 
  -9   3  10       71.85      171.75     30.33 o 
  -7   3  10       21.15       96.32     23.23 o 
  -5   3  10      467.32      523.20     42.53 o 
  -3   3  10      192.37      178.35     29.23 o 
  -1   3  10      414.65      375.62     24.11 o 
   1   3  10      258.67      226.60     37.15 o 
   3   3  10        1.54      -14.09     59.74 o 
 -18   4  10       74.52      118.23     29.06 o 
 -16   4  10        3.58      -28.15     40.33 o 
 -14   4  10      143.25      142.14     45.61 o 
 -12   4  10       53.96      -13.21     43.26 o 
 -10   4  10      306.92      405.86    107.01 o 
  -8   4  10        7.96       43.21     41.91 o 
  -6   4  10       12.11      -19.41     31.40 o 
  -4   4  10       25.98       25.71     35.30 o 
  -2   4  10       47.87      106.02     29.56 o 
   0   4  10        1.66       89.42     49.07 o 
   2   4  10      209.39      290.11     37.72 o 
 -17   5  10      261.10      272.24     42.55 o 
 -15   5  10       25.62       76.85     36.27 o 
 -13   5  10       70.67      170.38     61.72 o 
 -11   5  10      136.13      208.27     25.02 o 
  -9   5  10      195.04      146.13     22.43 o 
  -7   5  10      169.89      169.44     34.40 o 
  -5   5  10      130.91      119.12     34.39 o 
  -3   5  10      180.65      230.62     26.38 o 
  -1   5  10       85.58       34.95     31.88 o 
 -16   6  10       41.48       84.47     26.03 o 
 -14   6  10       62.32      120.47     80.01 o 
 -12   6  10       63.16       51.45     83.01 o 
 -10   6  10       98.96       85.52     22.30 o 
  -8   6  10        1.38       72.12     27.58 o 
  -6   6  10        4.84       58.08     21.74 o 
  -4   6  10        5.14      -17.32     23.51 o 
  -2   6  10       13.91       90.53     29.62 o 
 -13   7  10      409.09      429.93     47.32 o 
 -11   7  10      255.07      329.36     29.00 o 
  -9   7  10      130.64      187.87     26.37 o 
  -7   7  10      596.92      455.58     58.83 o 
  -5   7  10      245.51      275.24     56.49 o 
                                                 
